# Supplementary material for: 2-(Adamantan-1-yl)-1,3-bis­(4-methyl­phen­yl)propan-2-ol
Source: Acta Crystallogr Sect E Struct Rep Online. 2012 Dec 19;69(Pt 1):o108. doi: 10.1107/S1600536812050647 (PMC3588353; doi:10.1107/S1600536812050647)
Supplement: Supplementary file 1 [file e-69-0o108-sup1.cif]

##############################################################################
#                                                                            #
# This CIF contains the data in a paper accepted for publication in          #
# Acta Crystallographica Section E. It conforms to the requirements of       #
# Notes for Authors for Acta Crystallographica Section E, and has been       #
# peer reviewed under the auspices of the IUCr Commission on Journals.       #
#                                                                            #
# Full details of the Crystallographic Information File format               #
# are given in the paper "The Crystallographic Information File (CIF):       #
# a New Standard Archive File for Crystallography" by S. R. Hall, F. H.      #
# Allen and I. D. Brown [Acta Cryst. (1991), A47, 655-685].                  #
#                                                                            #
# The current version of the core CIF dictionary is obtainable from          #
# ftp://ftp.iucr.org/pub/cif_core.dic.                                       #
#                                                                            #
# Software is freely available for graphical display of the structure(s)     #
# in this CIF. For information consult the CIF software page                 #
# http://www.iucr.org/resources/cif/software.                                #
#                                                                            #
# This file may be used for bona fide research purposes within the           #
# scientific community so long as proper attribution is given to the journal # 
# article from which it was obtained.                                        #
#                                                                            #
##############################################################################
data_global
_audit_creation_method     'form.cif (version 2.0)'
_journal_data_validation_number     ?
_journal_date_recd_electronic     2012-11-23
_journal_date_accepted     2012-12-12
_journal_name_full     'Acta Crystallographica, Section E'
_journal_year     2013
_journal_volume     69
_journal_issue      1
_journal_page_first     o108
_journal_page_last     o108
_journal_paper_category     QO
_journal_paper_doi     10.1107/S1600536812050647
_journal_coeditor_code     NK2194
_publ_contact_author_name     'Robert V\'icha'
_publ_contact_author_address
;
 Department of Chemistry
 Faculty of Technology
 Tomas Bata University in Zlin
 Nam. T. G. Masaryka 275
 Zlin, 762 72, Czech Republic
;
_publ_contact_author_email     rvicha@ft.utb.cz
_publ_contact_author_fax     '+420 576 031 560'
_publ_contact_author_phone     '+420 576 031 103'
_publ_section_title
;
2-(Adamantan-1-yl)-1,3-bis(4-methylphenyl)propan-2-ol
;
loop_
    _publ_author_name
    _publ_author_footnote
    _publ_author_address
    'Babjakov\'a, Eva' .
;
Department of Chemistry
Faculty of Technology
Tomas Bata University in Zlin
N\'am. T. G. Masaryka 275
Zl\'in, 762 72, Czech Republic
;
    'Barto\<s, Peter' .
;
Department of Chemistry
Faculty of Science
Masaryk University
Kamenice 5
Brno-Bohunice, 625 00, Czech Republic
;
    'V\'icha, Robert' .
;
Department of Chemistry
Faculty of Technology
Tomas Bata University in Zlin
N\'am. T. G. Masaryka 275
Zl\'in, 762 72, Czech Republic
;
data_I
_chemical_name_systematic
;
2-(Adamantan-1-yl)-1,3-bis(4-methylphenyl)propan-2-ol
;
_chemical_name_common     ?
_chemical_formula_moiety     'C27 H34 O'
_chemical_formula_sum     'C27 H34 O'
_chemical_formula_structural     'C27 H34 O'
_chemical_formula_analytical     'C27 H34 O'
_chemical_formula_iupac     'C27 H34 O'
_chemical_formula_weight     374.54
_chemical_melting_point     404
_symmetry_cell_setting     triclinic
_symmetry_space_group_name_H-M     'P -1'
_symmetry_space_group_name_Hall     '-P 1'
loop_
    _symmetry_equiv_pos_as_xyz
    'x, y, z'
    '-x, -y, -z'
_cell_length_a     6.4065(2)
_cell_length_b     13.1474(4)
_cell_length_c     13.3466(4)
_cell_angle_alpha     70.718(3)
_cell_angle_beta     81.700(3)
_cell_angle_gamma     80.134(3)
_cell_volume     1040.75(6)
_cell_formula_units_Z     2
_cell_measurement_reflns_used     4289
_cell_measurement_theta_min     3.1413
_cell_measurement_theta_max     27.7751
_cell_measurement_temperature     120(2)
_exptl_crystal_description     block
_exptl_crystal_colour     colourless
_exptl_crystal_size_max     0.50
_exptl_crystal_size_mid     0.50
_exptl_crystal_size_min     0.40
_exptl_crystal_size_rad     ?
_exptl_crystal_density_diffrn     1.195
_exptl_crystal_density_meas     ?
_exptl_crystal_density_method     'not measured'
_exptl_crystal_F_000     408
_exptl_absorpt_coefficient_mu     0.070
_exptl_absorpt_correction_type     multi-scan
_exptl_absorpt_process_details     '(CrysAlis PRO; Agilent, 2011)'
_exptl_absorpt_correction_T_min     0.99640
_exptl_absorpt_correction_T_max     1.00000
_exptl_special_details
;
Spectral properties of title compound: ^1^H NMR (500 MHz; CDCl~3~): \d 1.36 (bs,
1H); 1.71 (m, 6H); 1.82(m, 6H); 2.06 (m, 3H); 2.32(s, 6H); 2.68(d, 2H);
3.02(d, 2H); 6.87(d, 4H); 7.01(d, 4H) p.p.m.. ^13^C NMR (75.5 MHz; CDCl~3~):
\d 21.2 (CH~3~); 29.0 (CH); 36.7 (CH~2~); 37.4 (CH~2~); 40.0 (CH~2~); 41.3
(C); 76.7(C); 128.9 (CH); 131.2 (CH); 135.5(C); 135.7(C) p.p.m.. IR (KBr):
3581(<i>s</i>), 2918(<i>s</i>), 2904(<i>s</i>), 2879(<i>s</i>),
2852(<i>s</i>), 1511(<i>m</i>), 1454(<i>m</i>), 1344(<i>m</i>), 1107(w),
1059(w), 1041(w), 997(w), 966(w), 847(w), 818(<i>m</i>), 808(<i>m</i>),
752(<i>m</i>), 714(w), 579(<i>m</i>), 496(w), 476(w) cm^-1^ MS (EI, 70 eV):
77(5), 79(15), 91(6), 93(10), 105(24), 107(6), 135(100), 136(11), 269(27),
270(6) <i>m/z</i>(%).
;
_diffrn_ambient_temperature     120(2)
_diffrn_radiation_type     'MoK\a'
_diffrn_radiation_wavelength     0.71073
_diffrn_radiation_source     'Enhance (Mo) X-ray Source'
_diffrn_radiation_monochromator     'graphite'
_diffrn_measurement_device_type     'Agilent Xcalibur (Sapphire2)'
_diffrn_measurement_method     '\w scan'
_diffrn_detector_area_resol_mean     8.4353
_diffrn_reflns_number     6750
_diffrn_reflns_av_R_equivalents     0.0102
_diffrn_reflns_av_sigmaI/netI     0.0215
_diffrn_reflns_theta_min     3.15
_diffrn_reflns_theta_max     25.00
_diffrn_reflns_theta_full     25.00
_diffrn_measured_fraction_theta_max     0.999
_diffrn_measured_fraction_theta_full     0.999
_diffrn_reflns_limit_h_min     -7
_diffrn_reflns_limit_h_max     7
_diffrn_reflns_limit_k_min     -15
_diffrn_reflns_limit_k_max     15
_diffrn_reflns_limit_l_min     -10
_diffrn_reflns_limit_l_max     15
_diffrn_reflns_reduction_process     ?
_diffrn_standards_number     0
_diffrn_standards_interval_count     ?
_diffrn_standards_interval_time     ?
_diffrn_standards_decay_%     ?
loop_
    _diffrn_standard_refln_index_h
    _diffrn_standard_refln_index_k
    _diffrn_standard_refln_index_l
    ? ? ?
_refine_special_details
;
Refinement of <i>F</i>^2^ against ALL reflections. The weighted <i>R</i>-factor
<i>wR</i> and goodness of fit <i>S</i> are based on <i>F</i>^2^, conventional
<i>R</i>-factors <i>R</i> are based on <i>F</i>, with <i>F</i> set to zero for
negative <i>F</i>^2^. The threshold expression of <i>F</i>^2^ >
2\s(<i>F</i>^2^) is used only for calculating <i>R</i>-factors(gt) <i>etc</i>.
and is not relevant to the choice of reflections for refinement.
<i>R</i>-factors based on <i>F</i>^2^ are statistically about twice as large
as those based on <i>F</i>, and <i>R</i>- factors based on ALL data will be
even larger.
;
_reflns_number_total     3675
_reflns_number_gt     2925
_reflns_threshold_expression     I>2\s(I)
_refine_ls_structure_factor_coef     Fsqd
_refine_ls_matrix_type     full
_refine_ls_R_factor_all     0.0451
_refine_ls_R_factor_gt     0.0348
_refine_ls_wR_factor_gt     0.0909
_refine_ls_wR_factor_ref     0.0943
_refine_ls_goodness_of_fit_all     ?
_refine_ls_goodness_of_fit_ref     1.072
_refine_ls_restrained_S_all     1.072
_refine_ls_restrained_S_obs     ?
_refine_ls_number_reflns     3675
_refine_ls_number_parameters     258
_refine_ls_number_restraints     0
_refine_ls_number_constraints     ?
_refine_ls_hydrogen_treatment     mixed
_refine_ls_weighting_scheme     calc
_refine_ls_weighting_details
         'calc w=1/[\s^2^(Fo^2^)+(0.0483P)^2^+0.1419P] where P=(Fo^2^+2Fc^2^)/3'
_refine_ls_shift/su_max     0.000
_refine_ls_shift/su_mean     0.000
_refine_diff_density_max     0.178
_refine_diff_density_min     -0.186
_refine_ls_extinction_method     none
_refine_ls_extinction_coef     ?
_refine_ls_abs_structure_details     ?
_refine_ls_abs_structure_Flack     ?
_refine_ls_abs_structure_Rogers     ?
loop_
    _atom_type_symbol
    _atom_type_description
    _atom_type_scat_dispersion_real
    _atom_type_scat_dispersion_imag
    _atom_type_scat_source
    'C' 'C' 0.0033 0.0016
                         'International Tables Vol C Tables 4.2.6.8 and 6.1.1.4'
    'H' 'H' 0.0000 0.0000
                         'International Tables Vol C Tables 4.2.6.8 and 6.1.1.4'
    'O' 'O' 0.0106 0.0060
                         'International Tables Vol C Tables 4.2.6.8 and 6.1.1.4'
_computing_data_collection     'CrysAlis PRO (Agilent, 2011)'
_computing_cell_refinement     'CrysAlis PRO (Agilent, 2011)'
_computing_data_reduction     'CrysAlis PRO (Agilent, 2011)'
_computing_structure_solution     'SHELXS97 (Sheldrick, 2008)'
_computing_structure_refinement     'SHELXL97 (Sheldrick, 2008)'
_computing_molecular_graphics
             'ORTEP-3 (Farrugia, 2012) and Mercury (Macrae <i>et al.</i>, 2008)'
_computing_publication_material     'SHELXL97 (Sheldrick, 2008)'
loop_
    _atom_site_type_symbol
    _atom_site_label
    _atom_site_fract_x
    _atom_site_fract_y
    _atom_site_fract_z
    _atom_site_U_iso_or_equiv
    _atom_site_adp_type
    _atom_site_calc_flag
    _atom_site_refinement_flags
    _atom_site_occupancy
    _atom_site_symmetry_multiplicity
    _atom_site_disorder_assembly
    _atom_site_disorder_group
    O O2 0.52442(14) 0.31340(7) 0.53822(7) 0.0244(2) Uani d . 1 1 . .
    H H2 0.577(2) 0.3189(12) 0.4778(12) 0.037 Uiso d . 1 1 . .
    C C1 0.3383(2) 0.18382(10) 0.49612(10) 0.0227(3) Uani d . 1 1 . .
    H H1A 0.3365 0.1115 0.5508 0.027 Uiso calc R 1 1 . .
    H H1B 0.2087 0.1990 0.4584 0.027 Uiso calc R 1 1 . .
    C C2 0.32531(19) 0.27081(9) 0.55451(9) 0.0203(3) Uani d . 1 1 . .
    C C3 0.1531(2) 0.36778(10) 0.51005(9) 0.0246(3) Uani d . 1 1 . .
    H H3A 0.0114 0.3432 0.5345 0.030 Uiso calc R 1 1 . .
    H H3B 0.1616 0.4255 0.5411 0.030 Uiso calc R 1 1 . .
    C C11 0.5301(2) 0.17801(9) 0.41677(10) 0.0214(3) Uani d . 1 1 . .
    C C12 0.5241(2) 0.22950(10) 0.30754(10) 0.0255(3) Uani d . 1 1 . .
    H H12 0.3955 0.2707 0.2810 0.031 Uiso calc R 1 1 . .
    C C13 0.7026(2) 0.22165(11) 0.23704(10) 0.0276(3) Uani d . 1 1 . .
    H H13 0.6933 0.2575 0.1630 0.033 Uiso calc R 1 1 . .
    C C14 0.8939(2) 0.16309(10) 0.27152(10) 0.0242(3) Uani d . 1 1 . .
    C C15 0.9002(2) 0.11175(10) 0.38029(10) 0.0270(3) Uani d . 1 1 . .
    H H15 1.0291 0.0706 0.4066 0.032 Uiso calc R 1 1 . .
    C C16 0.7225(2) 0.11930(10) 0.45123(10) 0.0268(3) Uani d . 1 1 . .
    H H16 0.7323 0.0835 0.5253 0.032 Uiso calc R 1 1 . .
    C C17 1.0884(2) 0.15472(12) 0.19488(11) 0.0322(3) Uani d . 1 1 . .
    H H17A 1.1167 0.2278 0.1504 0.048 Uiso calc R 1 1 . .
    H H17B 1.0641 0.1135 0.1494 0.048 Uiso calc R 1 1 . .
    H H17C 1.2110 0.1174 0.2350 0.048 Uiso calc R 1 1 . .
    C C20 0.28329(19) 0.21981(9) 0.67801(9) 0.0187(3) Uani d . 1 1 . .
    C C21 0.26153(19) 0.30786(9) 0.73322(9) 0.0204(3) Uani d . 1 1 . .
    H H21A 0.3918 0.3439 0.7139 0.025 Uiso calc R 1 1 . .
    H H21B 0.1396 0.3637 0.7077 0.025 Uiso calc R 1 1 . .
    C C22 0.22752(19) 0.25899(10) 0.85462(9) 0.0219(3) Uani d . 1 1 . .
    H H22 0.2142 0.3179 0.8880 0.026 Uiso calc R 1 1 . .
    C C23 0.4157(2) 0.17335(10) 0.89566(10) 0.0249(3) Uani d . 1 1 . .
    H H23A 0.5484 0.2073 0.8777 0.030 Uiso calc R 1 1 . .
    H H23B 0.3933 0.1419 0.9742 0.030 Uiso calc R 1 1 . .
    C C24 0.4346(2) 0.08420(10) 0.84410(10) 0.0233(3) Uani d . 1 1 . .
    H H24 0.5580 0.0282 0.8704 0.028 Uiso calc R 1 1 . .
    C C25 0.2308(2) 0.03049(10) 0.87323(10) 0.0242(3) Uani d . 1 1 . .
    H H25A 0.2069 -0.0018 0.9516 0.029 Uiso calc R 1 1 . .
    H H25B 0.2443 -0.0283 0.8408 0.029 Uiso calc R 1 1 . .
    C C26 0.04286(19) 0.11655(10) 0.83190(10) 0.0225(3) Uani d . 1 1 . .
    H H26 -0.0908 0.0819 0.8512 0.027 Uiso calc R 1 1 . .
    C C27 0.0222(2) 0.20631(10) 0.88350(10) 0.0237(3) Uani d . 1 1 . .
    H H27A -0.0034 0.1752 0.9619 0.028 Uiso calc R 1 1 . .
    H H27B -0.1001 0.2618 0.8578 0.028 Uiso calc R 1 1 . .
    C C28 0.47010(19) 0.13264(10) 0.72260(10) 0.0217(3) Uani d . 1 1 . .
    H H28A 0.4849 0.0740 0.6899 0.026 Uiso calc R 1 1 . .
    H H28B 0.6039 0.1657 0.7033 0.026 Uiso calc R 1 1 . .
    C C29 0.07725(19) 0.16575(10) 0.71028(9) 0.0212(3) Uani d . 1 1 . .
    H H29A -0.0458 0.2206 0.6843 0.025 Uiso calc R 1 1 . .
    H H29B 0.0873 0.1080 0.6768 0.025 Uiso calc R 1 1 . .
    C C31 0.1692(2) 0.41644(9) 0.39017(10) 0.0224(3) Uani d . 1 1 . .
    C C32 0.0303(2) 0.39663(10) 0.32966(10) 0.0245(3) Uani d . 1 1 . .
    H H32 -0.0785 0.3528 0.3646 0.029 Uiso calc R 1 1 . .
    C C33 0.0475(2) 0.43953(10) 0.21956(10) 0.0247(3) Uani d . 1 1 . .
    H H33 -0.0503 0.4251 0.1804 0.030 Uiso calc R 1 1 . .
    C C34 0.2054(2) 0.50325(10) 0.16543(10) 0.0243(3) Uani d . 1 1 . .
    C C35 0.3418(2) 0.52453(10) 0.22592(10) 0.0271(3) Uani d . 1 1 . .
    H H35 0.4506 0.5684 0.1909 0.033 Uiso calc R 1 1 . .
    C C36 0.3228(2) 0.48324(10) 0.33613(10) 0.0265(3) Uani d . 1 1 . .
    H H36 0.4160 0.5008 0.3754 0.032 Uiso calc R 1 1 . .
    C C37 0.2247(2) 0.55055(11) 0.04572(10) 0.0321(3) Uani d . 1 1 . .
    H H37A 0.3466 0.5915 0.0223 0.048 Uiso calc R 1 1 . .
    H H37B 0.0944 0.5992 0.0230 0.048 Uiso calc R 1 1 . .
    H H37C 0.2457 0.4917 0.0140 0.048 Uiso calc R 1 1 . .
loop_
    _atom_site_aniso_label
    _atom_site_aniso_U_11
    _atom_site_aniso_U_22
    _atom_site_aniso_U_33
    _atom_site_aniso_U_12
    _atom_site_aniso_U_13
    _atom_site_aniso_U_23
    O2 0.0262(5) 0.0263(5) 0.0211(5) -0.0112(4) 0.0051(4) -0.0072(4)
    C1 0.0260(7) 0.0196(6) 0.0224(7) -0.0041(5) -0.0023(5) -0.0058(5)
    C2 0.0207(6) 0.0182(6) 0.0213(6) -0.0051(5) 0.0002(5) -0.0047(5)
    C3 0.0308(7) 0.0203(6) 0.0199(6) -0.0006(5) -0.0008(5) -0.0047(5)
    C11 0.0252(7) 0.0168(6) 0.0235(7) -0.0021(5) -0.0040(5) -0.0077(5)
    C12 0.0266(7) 0.0263(7) 0.0240(7) 0.0019(6) -0.0073(6) -0.0091(6)
    C13 0.0350(8) 0.0279(7) 0.0191(7) -0.0023(6) -0.0027(6) -0.0070(5)
    C14 0.0268(7) 0.0222(7) 0.0273(7) -0.0042(5) -0.0011(5) -0.0130(5)
    C15 0.0260(7) 0.0252(7) 0.0297(7) 0.0046(6) -0.0074(6) -0.0107(6)
    C16 0.0342(8) 0.0233(7) 0.0200(7) 0.0026(6) -0.0044(6) -0.0051(5)
    C17 0.0304(8) 0.0355(8) 0.0336(8) -0.0048(6) 0.0016(6) -0.0165(6)
    C20 0.0176(6) 0.0175(6) 0.0199(6) -0.0038(5) -0.0005(5) -0.0043(5)
    C21 0.0198(6) 0.0189(6) 0.0217(6) -0.0051(5) -0.0016(5) -0.0042(5)
    C22 0.0235(7) 0.0220(7) 0.0202(6) -0.0049(5) -0.0021(5) -0.0058(5)
    C23 0.0227(7) 0.0290(7) 0.0207(7) -0.0072(5) -0.0041(5) -0.0021(5)
    C24 0.0191(7) 0.0215(6) 0.0247(7) -0.0007(5) -0.0039(5) -0.0012(5)
    C25 0.0249(7) 0.0208(7) 0.0228(7) -0.0056(5) -0.0001(5) -0.0009(5)
    C26 0.0177(6) 0.0227(7) 0.0246(7) -0.0074(5) 0.0006(5) -0.0029(5)
    C27 0.0216(7) 0.0261(7) 0.0195(6) -0.0038(5) 0.0018(5) -0.0031(5)
    C28 0.0172(6) 0.0206(6) 0.0243(7) -0.0037(5) 0.0001(5) -0.0033(5)
    C29 0.0189(6) 0.0203(6) 0.0238(7) -0.0041(5) -0.0031(5) -0.0051(5)
    C31 0.0274(7) 0.0162(6) 0.0222(7) 0.0011(5) -0.0032(5) -0.0061(5)
    C32 0.0227(7) 0.0196(6) 0.0279(7) -0.0007(5) -0.0015(5) -0.0044(5)
    C33 0.0248(7) 0.0242(7) 0.0263(7) 0.0003(5) -0.0078(5) -0.0092(5)
    C34 0.0289(7) 0.0213(7) 0.0214(7) 0.0019(5) -0.0040(5) -0.0068(5)
    C35 0.0314(8) 0.0229(7) 0.0252(7) -0.0074(6) -0.0030(6) -0.0029(5)
    C36 0.0357(8) 0.0211(7) 0.0245(7) -0.0075(6) -0.0077(6) -0.0054(5)
    C37 0.0338(8) 0.0370(8) 0.0233(7) -0.0013(6) -0.0040(6) -0.0077(6)
_geom_special_details
;
All e.s.d.'s (except the e.s.d. in the dihedral angle between two l.s. planes)
are estimated using the full covariance matrix. The cell e.s.d.'s are taken
into account individually in the estimation of e.s.d.'s in distances, angles
and torsion angles; correlations between e.s.d.'s in cell parameters are only
used when they are defined by crystal symmetry. An approximate (isotropic)
treatment of cell e.s.d.'s is used for estimating e.s.d.'s involving l.s.
planes.
;
loop_
    _geom_bond_atom_site_label_1
    _geom_bond_atom_site_label_2
    _geom_bond_site_symmetry_2
    _geom_bond_distance
    _geom_bond_publ_flag
    O2 C2 . 1.4395(14) ?
    O2 H2 . 0.812(15) ?
    C1 C11 . 1.5109(17) ?
    C1 C2 . 1.5683(16) ?
    C1 H1A . 0.9900 ?
    C1 H1B . 0.9900 ?
    C2 C3 . 1.5498(17) ?
    C2 C20 . 1.5630(16) ?
    C3 C31 . 1.5096(16) ?
    C3 H3A . 0.9900 ?
    C3 H3B . 0.9900 ?
    C11 C16 . 1.3894(17) ?
    C11 C12 . 1.3930(17) ?
    C12 C13 . 1.3841(18) ?
    C12 H12 . 0.9500 ?
    C13 C14 . 1.3828(18) ?
    C13 H13 . 0.9500 ?
    C14 C15 . 1.3875(18) ?
    C14 C17 . 1.5071(17) ?
    C15 C16 . 1.3836(18) ?
    C15 H15 . 0.9500 ?
    C16 H16 . 0.9500 ?
    C17 H17A . 0.9800 ?
    C17 H17B . 0.9800 ?
    C17 H17C . 0.9800 ?
    C20 C21 . 1.5430(16) ?
    C20 C28 . 1.5444(17) ?
    C20 C29 . 1.5454(16) ?
    C21 C22 . 1.5311(16) ?
    C21 H21A . 0.9900 ?
    C21 H21B . 0.9900 ?
    C22 C23 . 1.5293(17) ?
    C22 C27 . 1.5325(17) ?
    C22 H22 . 1.0000 ?
    C23 C24 . 1.5239(18) ?
    C23 H23A . 0.9900 ?
    C23 H23B . 0.9900 ?
    C24 C25 . 1.5303(16) ?
    C24 C28 . 1.5324(16) ?
    C24 H24 . 1.0000 ?
    C25 C26 . 1.5320(17) ?
    C25 H25A . 0.9900 ?
    C25 H25B . 0.9900 ?
    C26 C27 . 1.5301(17) ?
    C26 C29 . 1.5342(16) ?
    C26 H26 . 1.0000 ?
    C27 H27A . 0.9900 ?
    C27 H27B . 0.9900 ?
    C28 H28A . 0.9900 ?
    C28 H28B . 0.9900 ?
    C29 H29A . 0.9900 ?
    C29 H29B . 0.9900 ?
    C31 C36 . 1.3900(17) ?
    C31 C32 . 1.3920(18) ?
    C32 C33 . 1.3845(17) ?
    C32 H32 . 0.9500 ?
    C33 C34 . 1.3881(18) ?
    C33 H33 . 0.9500 ?
    C34 C35 . 1.3891(18) ?
    C34 C37 . 1.5059(17) ?
    C35 C36 . 1.3845(17) ?
    C35 H35 . 0.9500 ?
    C36 H36 . 0.9500 ?
    C37 H37A . 0.9800 ?
    C37 H37B . 0.9800 ?
    C37 H37C . 0.9800 ?
loop_
    _geom_angle_atom_site_label_1
    _geom_angle_atom_site_label_2
    _geom_angle_atom_site_label_3
    _geom_angle_site_symmetry_1
    _geom_angle_site_symmetry_3
    _geom_angle
    _geom_angle_publ_flag
    C2 O2 H2 . . 108.8(11) ?
    C11 C1 C2 . . 116.07(10) ?
    C11 C1 H1A . . 108.3 ?
    C2 C1 H1A . . 108.3 ?
    C11 C1 H1B . . 108.3 ?
    C2 C1 H1B . . 108.3 ?
    H1A C1 H1B . . 107.4 ?
    O2 C2 C3 . . 107.41(9) ?
    O2 C2 C20 . . 105.06(9) ?
    C3 C2 C20 . . 111.35(10) ?
    O2 C2 C1 . . 111.17(9) ?
    C3 C2 C1 . . 110.22(10) ?
    C20 C2 C1 . . 111.46(9) ?
    C31 C3 C2 . . 115.30(10) ?
    C31 C3 H3A . . 108.4 ?
    C2 C3 H3A . . 108.4 ?
    C31 C3 H3B . . 108.4 ?
    C2 C3 H3B . . 108.4 ?
    H3A C3 H3B . . 107.5 ?
    C16 C11 C12 . . 117.03(11) ?
    C16 C11 C1 . . 120.32(11) ?
    C12 C11 C1 . . 122.66(11) ?
    C13 C12 C11 . . 121.09(12) ?
    C13 C12 H12 . . 119.5 ?
    C11 C12 H12 . . 119.5 ?
    C14 C13 C12 . . 121.78(12) ?
    C14 C13 H13 . . 119.1 ?
    C12 C13 H13 . . 119.1 ?
    C13 C14 C15 . . 117.24(12) ?
    C13 C14 C17 . . 121.84(12) ?
    C15 C14 C17 . . 120.92(12) ?
    C16 C15 C14 . . 121.29(12) ?
    C16 C15 H15 . . 119.4 ?
    C14 C15 H15 . . 119.4 ?
    C15 C16 C11 . . 121.57(12) ?
    C15 C16 H16 . . 119.2 ?
    C11 C16 H16 . . 119.2 ?
    C14 C17 H17A . . 109.5 ?
    C14 C17 H17B . . 109.5 ?
    H17A C17 H17B . . 109.5 ?
    C14 C17 H17C . . 109.5 ?
    H17A C17 H17C . . 109.5 ?
    H17B C17 H17C . . 109.5 ?
    C21 C20 C28 . . 107.74(10) ?
    C21 C20 C29 . . 107.66(10) ?
    C28 C20 C29 . . 107.99(9) ?
    C21 C20 C2 . . 110.48(9) ?
    C28 C20 C2 . . 110.59(9) ?
    C29 C20 C2 . . 112.22(9) ?
    C22 C21 C20 . . 111.34(9) ?
    C22 C21 H21A . . 109.4 ?
    C20 C21 H21A . . 109.4 ?
    C22 C21 H21B . . 109.4 ?
    C20 C21 H21B . . 109.4 ?
    H21A C21 H21B . . 108.0 ?
    C23 C22 C21 . . 110.08(10) ?
    C23 C22 C27 . . 109.69(10) ?
    C21 C22 C27 . . 108.76(10) ?
    C23 C22 H22 . . 109.4 ?
    C21 C22 H22 . . 109.4 ?
    C27 C22 H22 . . 109.4 ?
    C24 C23 C22 . . 108.95(10) ?
    C24 C23 H23A . . 109.9 ?
    C22 C23 H23A . . 109.9 ?
    C24 C23 H23B . . 109.9 ?
    C22 C23 H23B . . 109.9 ?
    H23A C23 H23B . . 108.3 ?
    C23 C24 C25 . . 109.95(10) ?
    C23 C24 C28 . . 109.94(10) ?
    C25 C24 C28 . . 109.14(10) ?
    C23 C24 H24 . . 109.3 ?
    C25 C24 H24 . . 109.3 ?
    C28 C24 H24 . . 109.3 ?
    C24 C25 C26 . . 108.95(10) ?
    C24 C25 H25A . . 109.9 ?
    C26 C25 H25A . . 109.9 ?
    C24 C25 H25B . . 109.9 ?
    C26 C25 H25B . . 109.9 ?
    H25A C25 H25B . . 108.3 ?
    C27 C26 C25 . . 109.41(10) ?
    C27 C26 C29 . . 109.57(10) ?
    C25 C26 C29 . . 110.20(10) ?
    C27 C26 H26 . . 109.2 ?
    C25 C26 H26 . . 109.2 ?
    C29 C26 H26 . . 109.2 ?
    C26 C27 C22 . . 109.25(10) ?
    C26 C27 H27A . . 109.8 ?
    C22 C27 H27A . . 109.8 ?
    C26 C27 H27B . . 109.8 ?
    C22 C27 H27B . . 109.8 ?
    H27A C27 H27B . . 108.3 ?
    C24 C28 C20 . . 111.27(10) ?
    C24 C28 H28A . . 109.4 ?
    C20 C28 H28A . . 109.4 ?
    C24 C28 H28B . . 109.4 ?
    C20 C28 H28B . . 109.4 ?
    H28A C28 H28B . . 108.0 ?
    C26 C29 C20 . . 110.41(10) ?
    C26 C29 H29A . . 109.6 ?
    C20 C29 H29A . . 109.6 ?
    C26 C29 H29B . . 109.6 ?
    C20 C29 H29B . . 109.6 ?
    H29A C29 H29B . . 108.1 ?
    C36 C31 C32 . . 117.51(11) ?
    C36 C31 C3 . . 121.18(11) ?
    C32 C31 C3 . . 121.31(11) ?
    C33 C32 C31 . . 121.35(12) ?
    C33 C32 H32 . . 119.3 ?
    C31 C32 H32 . . 119.3 ?
    C32 C33 C34 . . 121.08(12) ?
    C32 C33 H33 . . 119.5 ?
    C34 C33 H33 . . 119.5 ?
    C33 C34 C35 . . 117.56(11) ?
    C33 C34 C37 . . 121.41(12) ?
    C35 C34 C37 . . 121.00(12) ?
    C36 C35 C34 . . 121.48(12) ?
    C36 C35 H35 . . 119.3 ?
    C34 C35 H35 . . 119.3 ?
    C35 C36 C31 . . 120.96(12) ?
    C35 C36 H36 . . 119.5 ?
    C31 C36 H36 . . 119.5 ?
    C34 C37 H37A . . 109.5 ?
    C34 C37 H37B . . 109.5 ?
    H37A C37 H37B . . 109.5 ?
    C34 C37 H37C . . 109.5 ?
    H37A C37 H37C . . 109.5 ?
    H37B C37 H37C . . 109.5 ?
loop_
    _geom_torsion_atom_site_label_1
    _geom_torsion_atom_site_label_2
    _geom_torsion_atom_site_label_3
    _geom_torsion_atom_site_label_4
    _geom_torsion_site_symmetry_1
    _geom_torsion_site_symmetry_2
    _geom_torsion_site_symmetry_3
    _geom_torsion_site_symmetry_4
    _geom_torsion
    _geom_torsion_publ_flag
    C11 C1 C2 O2 . . . . -12.69(14) ?
    C11 C1 C2 C3 . . . . 106.29(12) ?
    C11 C1 C2 C20 . . . . -129.54(11) ?
    O2 C2 C3 C31 . . . . 70.51(13) ?
    C20 C2 C3 C31 . . . . -174.97(10) ?
    C1 C2 C3 C31 . . . . -50.74(14) ?
    C2 C1 C11 C16 . . . . 82.61(14) ?
    C2 C1 C11 C12 . . . . -97.68(14) ?
    C16 C11 C12 C13 . . . . 0.28(18) ?
    C1 C11 C12 C13 . . . . -179.44(12) ?
    C11 C12 C13 C14 . . . . -0.2(2) ?
    C12 C13 C14 C15 . . . . 0.21(19) ?
    C12 C13 C14 C17 . . . . -179.83(12) ?
    C13 C14 C15 C16 . . . . -0.25(19) ?
    C17 C14 C15 C16 . . . . 179.79(12) ?
    C14 C15 C16 C11 . . . . 0.3(2) ?
    C12 C11 C16 C15 . . . . -0.32(18) ?
    C1 C11 C16 C15 . . . . 179.40(12) ?
    O2 C2 C20 C21 . . . . 61.95(12) ?
    C3 C2 C20 C21 . . . . -54.02(13) ?
    C1 C2 C20 C21 . . . . -177.55(10) ?
    O2 C2 C20 C28 . . . . -57.24(12) ?
    C3 C2 C20 C28 . . . . -173.21(10) ?
    C1 C2 C20 C28 . . . . 63.26(12) ?
    O2 C2 C20 C29 . . . . -177.90(9) ?
    C3 C2 C20 C29 . . . . 66.14(13) ?
    C1 C2 C20 C29 . . . . -57.40(13) ?
    C28 C20 C21 C22 . . . . -57.24(12) ?
    C29 C20 C21 C22 . . . . 59.00(12) ?
    C2 C20 C21 C22 . . . . -178.14(9) ?
    C20 C21 C22 C23 . . . . 59.62(13) ?
    C20 C21 C22 C27 . . . . -60.58(13) ?
    C21 C22 C23 C24 . . . . -59.59(12) ?
    C27 C22 C23 C24 . . . . 60.05(13) ?
    C22 C23 C24 C25 . . . . -60.43(12) ?
    C22 C23 C24 C28 . . . . 59.76(13) ?
    C23 C24 C25 C26 . . . . 60.58(13) ?
    C28 C24 C25 C26 . . . . -60.10(13) ?
    C24 C25 C26 C27 . . . . -60.16(12) ?
    C24 C25 C26 C29 . . . . 60.37(13) ?
    C25 C26 C27 C22 . . . . 60.14(12) ?
    C29 C26 C27 C22 . . . . -60.78(13) ?
    C23 C22 C27 C26 . . . . -60.16(13) ?
    C21 C22 C27 C26 . . . . 60.29(12) ?
    C23 C24 C28 C20 . . . . -60.11(13) ?
    C25 C24 C28 C20 . . . . 60.57(13) ?
    C21 C20 C28 C24 . . . . 57.46(12) ?
    C29 C20 C28 C24 . . . . -58.57(13) ?
    C2 C20 C28 C24 . . . . 178.29(9) ?
    C27 C26 C29 C20 . . . . 60.53(13) ?
    C25 C26 C29 C20 . . . . -59.90(13) ?
    C21 C20 C29 C26 . . . . -58.42(12) ?
    C28 C20 C29 C26 . . . . 57.66(13) ?
    C2 C20 C29 C26 . . . . 179.80(9) ?
    C2 C3 C31 C36 . . . . -75.74(15) ?
    C2 C3 C31 C32 . . . . 104.61(14) ?
    C36 C31 C32 C33 . . . . 1.60(18) ?
    C3 C31 C32 C33 . . . . -178.75(11) ?
    C31 C32 C33 C34 . . . . 0.53(19) ?
    C32 C33 C34 C35 . . . . -1.57(19) ?
    C32 C33 C34 C37 . . . . -179.77(12) ?
    C33 C34 C35 C36 . . . . 0.49(19) ?
    C37 C34 C35 C36 . . . . 178.69(12) ?
    C34 C35 C36 C31 . . . . 1.7(2) ?
    C32 C31 C36 C35 . . . . -2.67(18) ?
    C3 C31 C36 C35 . . . . 177.67(11) ?
loop_
    _geom_hbond_atom_site_label_D
    _geom_hbond_atom_site_label_H
    _geom_hbond_atom_site_label_A
    _geom_hbond_site_symmetry_D
    _geom_hbond_site_symmetry_H
    _geom_hbond_site_symmetry_A
    _geom_hbond_distance_DH
    _geom_hbond_distance_HA
    _geom_hbond_distance_DA
    _geom_hbond_angle_DHA
    _geom_hbond_publ_flag
    C12 H12 Cg1 1_555 1_555 1_555 0.94 2.61 3.3577(12) 135.5 yes
