# Supplementary material for: 2-(Adamantan-1-yl)-1,3-bis­(4-methyl­phen­yl)propan-2-ol
Source: Acta Crystallogr Sect E Struct Rep Online. 2012 Dec 19;69(Pt 1):o108. doi: 10.1107/S1600536812050647 (PMC3588353; doi:10.1107/S1600536812050647)
Supplement: Supplementary file 2 [file e-69-0o108-Isup2.hkl]

# 
# h,k,l, Fc-squared, Fo-squared, sigma(Fo-squared) and status flag 
# 
data_I
_shelx_title ' eb1204 in P-1' 
_shelx_refln_list_code          4 
_shelx_F_calc_maximum      127.84 
_exptl_crystal_F_000       408.00 
_reflns_d_resolution_high  0.8410 
 
loop_ 
 _symmetry_equiv_pos_as_xyz 
 'x, y, z' 
 '-x, -y, -z' 
 
_cell_length_a     6.4065 
_cell_length_b    13.1474 
_cell_length_c    13.3466 
_cell_angle_alpha  70.718 
_cell_angle_beta   81.700 
_cell_angle_gamma  80.134 
 
_shelx_F_squared_multiplier     1.000 
 
loop_ 
 _refln_index_h 
 _refln_index_k 
 _refln_index_l 
 _refln_F_squared_calc 
 _refln_F_squared_meas 
 _refln_F_squared_sigma 
 _refln_observed_status 
   1   0   0       41.52       35.59      1.00 o 
   2   0   0       65.73       60.64      1.11 o 
   3   0   0        1.03        0.53      0.63 o 
   4   0   0      447.60      443.26      4.73 o 
   5   0   0      175.97      179.73      6.86 o 
   6   0   0        1.86        1.49      1.65 o 
   7   0   0       14.93       16.86      2.17 o 
  -7   1   0       23.51       21.09      3.32 o 
  -6   1   0        2.51        1.57      1.67 o 
  -5   1   0       36.31       36.94      2.17 o 
  -4   1   0      105.23      103.56      2.55 o 
  -3   1   0        0.59        2.39      0.92 o 
  -2   1   0     1078.90     1073.98      7.32 o 
  -1   1   0     1472.92     1426.15      7.79 o 
   1   1   0     3825.19     3600.81      7.50 o 
   2   1   0      382.35      394.57      3.86 o 
   3   1   0       17.72       14.85      0.84 o 
   4   1   0       76.58       87.80      2.75 o 
   5   1   0      166.46      164.26      3.49 o 
   6   1   0      640.23      663.49     11.07 o 
   7   1   0        0.39        0.09      1.66 o 
  -7   2   0        3.12        2.32      2.81 o 
  -6   2   0       17.06       16.37      3.02 o 
  -5   2   0      637.71      639.83      6.76 o 
  -4   2   0      109.48      107.66      2.69 o 
  -3   2   0      173.82      166.47      4.93 o 
  -2   2   0     1869.14     1820.29     11.11 o 
  -1   2   0      239.58      232.82      3.91 o 
   0   2   0     1587.59     1509.96      9.37 o 
   1   2   0     1262.25     1240.37      5.73 o 
   2   2   0       23.08       27.44      0.74 o 
   3   2   0      451.17      473.41      5.21 o 
   4   2   0       23.17       26.17      1.19 o 
   5   2   0       27.37       28.72      1.88 o 
   6   2   0       23.11       20.72      1.98 o 
   7   2   0       44.78       50.96      2.72 o 
  -7   3   0      237.69      250.01      7.87 o 
  -6   3   0        3.92        3.11      2.70 o 
  -5   3   0      214.49      195.88      5.82 o 
  -4   3   0       12.41       10.92      1.19 o 
  -3   3   0       91.69      105.70      1.76 o 
  -2   3   0        6.98       11.60      0.74 o 
  -1   3   0      315.14      303.02      1.84 o 
   0   3   0     7942.28     7394.83     20.09 o 
   1   3   0       44.22       45.54      0.81 o 
   2   3   0      657.37      697.72      2.93 o 
   3   3   0     2202.06     2382.70     16.80 o 
   4   3   0      376.59      403.08      3.44 o 
   5   3   0        5.45        3.47      1.34 o 
   6   3   0        7.31        6.24      1.62 o 
   7   3   0       56.49       56.01      2.83 o 
  -6   4   0        1.86        4.05      2.78 o 
  -5   4   0       27.16       22.90      3.06 o 
  -4   4   0        3.96        3.28      2.11 o 
  -3   4   0       45.26       34.96      1.44 o 
  -2   4   0     2536.09     2585.66      7.00 o 
  -1   4   0      731.02      762.14      6.88 o 
   0   4   0       93.26       83.81      1.01 o 
   1   4   0     1627.60     1581.69     17.66 o 
   2   4   0     1356.15     1394.22      2.94 o 
   3   4   0     1095.11     1149.22      3.87 o 
   4   4   0      549.84      588.72      5.26 o 
   5   4   0        9.67        8.16      1.47 o 
   6   4   0       90.28       96.61      3.09 o 
   7   4   0        2.91        3.22      1.69 o 
  -6   5   0       12.46       14.71      3.32 o 
  -5   5   0       34.11       33.22      3.30 o 
  -4   5   0        0.46        1.21      2.11 o 
  -3   5   0       46.69       52.84      1.80 o 
  -2   5   0       84.88       96.58      1.31 o 
  -1   5   0      420.08      427.69      2.91 o 
   0   5   0        1.73        0.54      0.40 o 
   1   5   0      502.90      503.29      3.39 o 
   2   5   0       78.24       80.72      1.50 o 
   3   5   0      193.66      215.59      1.53 o 
   4   5   0        7.17        7.65      1.14 o 
   5   5   0       17.14       21.45      1.66 o 
   6   5   0       20.91       32.99      3.11 o 
   7   5   0       23.28       26.66      2.12 o 
  -6   6   0        0.07        0.58      3.18 o 
  -5   6   0       74.57       71.04      4.30 o 
  -4   6   0       66.90       53.94      3.62 o 
  -3   6   0       86.08       84.69      2.41 o 
  -2   6   0      100.81      132.03      4.19 o 
  -1   6   0        0.29        0.50      0.53 o 
   0   6   0      176.91      181.74      6.54 o 
   1   6   0      593.10      615.19      4.06 o 
   2   6   0        5.40        6.82      0.79 o 
   3   6   0        0.51        1.28      0.69 o 
   4   6   0        4.84        5.17      0.95 o 
   5   6   0        1.86        0.00      1.20 o 
   6   6   0       17.32       17.91      1.82 o 
   7   6   0        2.16        7.69      2.68 o 
  -6   7   0       44.70       49.86      4.57 o 
  -5   7   0       10.48        6.06      2.81 o 
  -4   7   0       93.74       98.89      4.59 o 
  -3   7   0       69.94       68.87      3.74 o 
  -2   7   0       15.76       17.86      2.15 o 
  -1   7   0      140.41      148.14      1.91 o 
   0   7   0       25.44       18.98      1.04 o 
   1   7   0       62.65       69.93      1.59 o 
   2   7   0       60.81       70.46      1.72 o 
   3   7   0        1.92        1.73      0.77 o 
   4   7   0      154.99      137.26      2.42 o 
   5   7   0        2.85        1.30      1.43 o 
   6   7   0       43.91       63.84      2.80 o 
   7   7   0        7.77        7.54      2.51 o 
  -5   8   0        0.67        0.00      2.65 o 
  -4   8   0        0.11        0.00      2.31 o 
  -3   8   0        1.45        2.09      2.30 o 
  -2   8   0       90.16       92.84      2.72 o 
  -1   8   0      530.95      526.07      5.72 o 
   0   8   0        0.01        4.82      4.35 o 
   1   8   0       48.01       57.01      1.57 o 
   2   8   0      245.75      254.04      5.47 o 
   3   8   0       22.85       24.79      2.47 o 
   4   8   0       20.11       24.02      1.80 o 
   5   8   0        5.53       10.93      1.69 o 
   6   8   0        0.73        3.83      1.65 o 
  -5   9   0        8.15        6.16      3.21 o 
  -4   9   0       58.39       71.33      4.47 o 
  -3   9   0        1.85        1.80      2.27 o 
  -2   9   0       19.32       16.23      1.74 o 
  -1   9   0        7.29       11.06      1.10 o 
   0   9   0        0.00        0.57      1.57 o 
   1   9   0        7.55       12.43      2.01 o 
   2   9   0        3.78        3.78      1.83 o 
   3   9   0        0.27        0.68      1.99 o 
   4   9   0      359.12      351.90      5.13 o 
   5   9   0       36.19       35.19      2.66 o 
   6   9   0       10.75        9.94      1.84 o 
  -4  10   0        4.44        6.17      2.83 o 
  -3  10   0        1.01        1.43      2.42 o 
  -2  10   0       70.79       68.64      2.69 o 
  -1  10   0       58.23       59.14      3.29 o 
   0  10   0       78.13       80.33      3.74 o 
   1  10   0        4.48        3.31      2.00 o 
   2  10   0       70.81       63.57      3.48 o 
   3  10   0      129.34      127.34      4.80 o 
   4  10   0       60.58       56.09      3.80 o 
   5  10   0        4.89        3.38      1.65 o 
   6  10   0        0.55        0.00      2.61 o 
  -4  11   0       89.72       99.05      5.54 o 
  -3  11   0        1.15        1.68      2.60 o 
  -2  11   0        3.32        3.13      1.66 o 
  -1  11   0        1.22        0.38      1.48 o 
   0  11   0       18.38       16.81      2.48 o 
   1  11   0       10.24       12.78      2.31 o 
   2  11   0        0.84        1.49      2.02 o 
   3  11   0       83.29       75.06      4.09 o 
   4  11   0      236.92      224.87      6.74 o 
   5  11   0        2.97        5.60      2.91 o 
  -3  12   0       22.61       22.86      3.44 o 
  -2  12   0        0.30        0.19      1.74 o 
  -1  12   0        2.07        1.23      1.63 o 
   0  12   0        4.86        5.46      1.59 o 
   1  12   0       43.41       43.10      3.32 o 
   2  12   0       70.70       74.72      4.22 o 
   3  12   0      101.16      100.06      4.83 o 
   4  12   0       56.03       56.05      4.24 o 
   5  12   0       30.60       24.76      3.40 o 
  -2  13   0       13.03        9.11      2.01 o 
  -1  13   0        1.91        3.15      1.75 o 
   0  13   0        3.92        1.49      1.78 o 
   1  13   0       65.20       69.83      4.28 o 
   2  13   0       91.63      103.42      5.13 o 
   3  13   0        2.29        1.95      2.56 o 
   4  13   0        1.12        2.28      2.84 o 
  -1  14   0        1.50        1.67      1.86 o 
   0  14   0       26.29       30.05      2.46 o 
   1  14   0        6.75        7.12      2.77 o 
   2  14   0       26.38       30.48      3.66 o 
   3  14   0        1.19        1.50      2.37 o 
  -2 -14   1      529.48      568.46     11.42 o 
  -1 -14   1        1.78        4.60      2.88 o 
   0 -14   1       18.56       21.79      2.44 o 
  -4 -13   1       42.04       38.80      3.95 o 
  -3 -13   1       27.37       30.40      3.71 o 
  -2 -13   1        0.22        1.37      2.65 o 
  -1 -13   1       54.63       61.90      4.27 o 
   0 -13   1        7.55        7.43      1.86 o 
   1 -13   1       18.21       18.00      2.11 o 
   2 -13   1        5.63        5.78      1.99 o 
  -4 -12   1        0.27        0.32      2.29 o 
  -3 -12   1       70.10       64.92      4.23 o 
  -2 -12   1       33.81       30.82      3.30 o 
  -1 -12   1        1.13        1.26      2.36 o 
   0 -12   1        1.45        1.39      1.63 o 
   1 -12   1       69.34       66.37      2.97 o 
   2 -12   1        9.62        6.80      1.94 o 
   3 -12   1       10.03        5.37      2.71 o 
  -5 -11   1       17.98       13.23      2.85 o 
  -4 -11   1       38.17       37.66      3.53 o 
  -3 -11   1      126.89      130.94      5.19 o 
  -2 -11   1       36.46       34.51      3.18 o 
  -1 -11   1       73.79       74.82      4.00 o 
   0 -11   1       25.01       26.61      2.02 o 
   1 -11   1       29.62       33.42      2.20 o 
   2 -11   1       87.67       78.95      3.09 o 
   3 -11   1        1.16        1.85      2.56 o 
   4 -11   1        0.04        1.33      2.67 o 
  -5 -10   1       20.06       16.76      2.85 o 
  -4 -10   1      606.79      571.35     10.13 o 
  -3 -10   1        5.16        6.95      2.19 o 
  -2 -10   1       10.04        9.09      2.25 o 
  -1 -10   1       14.98       15.46      2.48 o 
   0 -10   1       27.37       29.53      1.97 o 
   1 -10   1       48.78       44.01      2.24 o 
   2 -10   1        6.40        5.13      1.58 o 
   3 -10   1        0.95        2.82      2.56 o 
   4 -10   1       35.93       30.52      3.79 o 
  -6  -9   1        4.41        2.18      2.45 o 
  -5  -9   1       10.74        6.41      2.30 o 
  -4  -9   1      107.61      110.04      4.62 o 
  -3  -9   1      487.87      471.38      8.34 o 
  -2  -9   1       12.69       14.32      2.23 o 
  -1  -9   1       74.37       80.79      3.63 o 
   0  -9   1        0.03        0.75      1.71 o 
   1  -9   1      123.34      119.75      2.33 o 
   2  -9   1       22.37       21.25      1.85 o 
   3  -9   1        6.51        4.08      2.37 o 
   4  -9   1       32.11       23.31      3.25 o 
   5  -9   1        0.58        0.00      3.06 o 
  -6  -8   1       21.40       18.31      2.87 o 
  -5  -8   1        8.18       10.89      1.61 o 
  -4  -8   1       30.78       30.97      1.85 o 
  -3  -8   1        0.65        0.74      1.80 o 
  -2  -8   1       63.70       60.26      1.84 o 
  -1  -8   1        6.15        5.94      0.98 o 
   0  -8   1       22.45       20.89      1.29 o 
   1  -8   1        1.21        2.98      0.72 o 
   2  -8   1      124.07      126.86      3.13 o 
   3  -8   1       33.03       36.00      3.18 o 
   4  -8   1        7.57        5.70      2.62 o 
   5  -8   1       39.81       41.10      4.01 o 
  -6  -7   1        0.03        0.79      2.19 o 
  -5  -7   1        3.77        3.93      1.08 o 
  -4  -7   1       32.22       30.15      1.42 o 
  -3  -7   1       45.72       45.49      1.42 o 
  -2  -7   1        0.78        0.56      0.74 o 
  -1  -7   1       24.09       22.45      1.15 o 
   0  -7   1      121.12      113.33      1.63 o 
   1  -7   1        7.05        7.57      0.70 o 
   2  -7   1        0.45        2.74      1.22 o 
   3  -7   1        0.38        1.55      2.08 o 
   4  -7   1      123.02      110.09      4.79 o 
   5  -7   1       11.69       10.13      3.11 o 
   6  -7   1        0.41        0.00      3.31 o 
  -7  -6   1       12.02       10.21      2.52 o 
  -6  -6   1        6.30       13.12      1.70 o 
  -5  -6   1        0.09        0.27      1.04 o 
  -4  -6   1       26.52       26.77      1.31 o 
  -3  -6   1        8.52       11.40      0.90 o 
  -2  -6   1      265.16      294.17      3.33 o 
  -1  -6   1       82.57       91.41      0.91 o 
   0  -6   1       14.21       25.18      0.83 o 
   1  -6   1      201.95      212.71      2.39 o 
   2  -6   1        5.30        7.17      1.72 o 
   3  -6   1        5.09        9.06      2.32 o 
   4  -6   1        1.35        0.29      2.32 o 
   5  -6   1       31.15       30.71      3.37 o 
   6  -6   1       89.68       98.94      5.39 o 
  -7  -5   1        5.68        4.97      2.58 o 
  -6  -5   1        0.16        0.00      1.40 o 
  -5  -5   1        5.13       11.19      1.45 o 
  -4  -5   1       81.87       83.75      2.27 o 
  -3  -5   1      299.12      320.72      3.03 o 
  -2  -5   1      598.25      639.09      3.05 o 
  -1  -5   1      194.09      175.70      1.44 o 
   0  -5   1       36.69       27.39      0.79 o 
   1  -5   1      224.70      213.85      2.23 o 
   2  -5   1      289.92      295.65      2.92 o 
   3  -5   1        1.03        2.59      1.32 o 
   4  -5   1       24.93       23.10      2.80 o 
   5  -5   1      133.38      140.84      5.44 o 
   6  -5   1        2.11        2.63      2.74 o 
  -7  -4   1        0.00        0.68      1.64 o 
  -6  -4   1        0.72        0.69      1.41 o 
  -5  -4   1       25.65       30.97      1.84 o 
  -4  -4   1        3.36        2.66      0.75 o 
  -3  -4   1      531.79      544.83      2.77 o 
  -2  -4   1      258.07      268.85      2.30 o 
  -1  -4   1        7.81        5.91      0.38 o 
   0  -4   1       16.35       18.84      0.67 o 
   1  -4   1     1132.73     1178.65      4.69 o 
   2  -4   1      176.33      195.85      1.44 o 
   3  -4   1      924.17     1005.87     13.79 o 
   4  -4   1       10.14       10.99      2.39 o 
   5  -4   1       81.67       76.73      4.27 o 
   6  -4   1        0.43        1.66      2.91 o 
  -7  -3   1       19.66       20.62      2.44 o 
  -6  -3   1       43.52       41.13      2.26 o 
  -5  -3   1        3.40        1.59      1.31 o 
  -4  -3   1      168.09      174.30      2.13 o 
  -3  -3   1     1757.46     1828.56      7.40 o 
  -2  -3   1       84.63       87.86      1.15 o 
  -1  -3   1      197.00      194.99      1.37 o 
   0  -3   1        3.26        2.67      0.62 o 
   1  -3   1     2387.96     2307.32     12.59 o 
   2  -3   1     2009.09     2119.67      6.13 o 
   3  -3   1       36.09       54.86      1.75 o 
   4  -3   1      133.01      122.44      4.21 o 
   5  -3   1      162.46      163.34      5.46 o 
   6  -3   1        0.33        0.00      2.57 o 
   7  -3   1       36.93       42.90      4.21 o 
  -7  -2   1        0.32        1.20      1.54 o 
  -6  -2   1        0.84        0.31      1.50 o 
  -5  -2   1      250.55      241.13      7.74 o 
  -4  -2   1      188.04      204.77      6.49 o 
  -3  -2   1      931.72      963.21      7.45 o 
  -2  -2   1     4212.31     4120.34     11.90 o 
  -1  -2   1      158.50      167.33      1.23 o 
   0  -2   1      413.71      411.73      8.56 o 
   1  -2   1     2578.62     2532.43      6.94 o 
   2  -2   1       80.17       86.79      1.10 o 
   3  -2   1        7.10        8.24      0.67 o 
   4  -2   1      173.88      181.12      4.83 o 
   5  -2   1      276.46      262.61      6.47 o 
   6  -2   1        0.17        1.15      2.68 o 
   7  -2   1      126.48      146.40      6.18 o 
  -7  -1   1        9.82       10.94      1.88 o 
  -6  -1   1       35.53       33.74      2.21 o 
  -5  -1   1      788.76      796.31     10.11 o 
  -4  -1   1       28.90       27.74      1.24 o 
  -3  -1   1     1281.30     1383.59     18.61 o 
  -2  -1   1      557.94      557.85      3.56 o 
  -1  -1   1      834.92      818.55      5.22 o 
   1  -1   1     3606.10     3478.24      7.23 o 
   2  -1   1      468.13      467.55      4.00 o 
   3  -1   1      243.47      252.94      2.27 o 
   4  -1   1      426.02      402.04      4.67 o 
   5  -1   1      556.41      540.18      8.76 o 
   6  -1   1       82.92       85.25      4.45 o 
   7  -1   1       71.04       72.10      4.91 o 
  -7   0   1        6.65        5.23      1.78 o 
  -6   0   1        1.16        1.37      1.53 o 
  -5   0   1       11.63       12.59      1.69 o 
  -4   0   1       36.49       35.01      1.69 o 
  -3   0   1       20.84       19.62      1.19 o 
  -2   0   1        0.09        0.42      0.63 o 
  -1   0   1       60.41       55.70      1.69 o 
   1   0   1     4273.60     3985.20      9.87 o 
   2   0   1      152.10      151.14      1.72 o 
   3   0   1        8.59       10.11      0.71 o 
   4   0   1       23.24       21.61      1.47 o 
   5   0   1     1693.21     1724.90     10.56 o 
   6   0   1      779.95      801.98      9.92 o 
   7   0   1       45.44       44.20      4.24 o 
  -7   1   1       17.54       20.09      2.23 o 
  -6   1   1       38.04       39.11      4.37 o 
  -5   1   1      405.53      399.94      5.30 o 
  -4   1   1       29.15       27.84      1.62 o 
  -3   1   1        6.07        7.25      0.75 o 
  -2   1   1       72.21       67.39      1.57 o 
  -1   1   1     5904.37     5400.39     87.38 o 
   1   1   1     3165.14     2995.96      7.47 o 
   2   1   1       58.71       58.58      0.89 o 
   3   1   1        0.05        0.78      0.54 o 
   4   1   1      496.07      501.06      3.99 o 
   5   1   1       20.99       21.36      3.10 o 
   6   1   1       10.38       12.01      1.95 o 
   7   1   1      242.44      255.19     12.46 o 
  -7   2   1        4.80        3.40      1.91 o 
  -6   2   1        7.84        8.71      1.83 o 
  -5   2   1      165.50      158.90      5.17 o 
  -4   2   1      469.81      455.34      5.02 o 
  -3   2   1        3.01        3.30      0.71 o 
  -2   2   1      804.06      820.53      3.90 o 
  -1   2   1     5606.25     5412.10      9.84 o 
   0   2   1     3546.49     3307.57     10.88 o 
   1   2   1    16343.41    13159.35     76.79 o 
   2   2   1      386.99      376.65      2.94 o 
   3   2   1        3.32        4.16      0.68 o 
   4   2   1       54.09       44.97      1.39 o 
   5   2   1       11.42       11.95      1.55 o 
   6   2   1       31.34       35.87      2.34 o 
   7   2   1       83.45       82.95      3.31 o 
  -7   3   1        9.34        8.43      3.38 o 
  -6   3   1      122.29      120.39      3.64 o 
  -5   3   1        3.62        2.78      1.58 o 
  -4   3   1      122.21      117.22      2.17 o 
  -3   3   1      223.75      237.54      2.56 o 
  -2   3   1      335.99      338.98      3.41 o 
  -1   3   1     5205.38     4989.22      9.76 o 
   0   3   1      562.95      581.81      4.21 o 
   1   3   1     1415.88     1383.65      8.65 o 
   2   3   1        4.42        6.77      0.39 o 
   3   3   1      776.39      826.27      6.51 o 
   4   3   1      403.48      395.00      3.39 o 
   5   3   1      333.55      314.11      4.51 o 
   6   3   1      152.83      159.25      3.79 o 
   7   3   1       12.14       16.15      2.15 o 
  -6   4   1        2.01        1.78      2.95 o 
  -5   4   1        6.56        8.03      2.54 o 
  -4   4   1       41.98       42.64      1.52 o 
  -3   4   1       91.76       96.76      1.80 o 
  -2   4   1      106.31       94.12      3.16 o 
  -1   4   1     2494.36     2465.67     10.00 o 
   0   4   1     4714.26     4638.29      8.40 o 
   1   4   1       25.26       24.55      1.35 o 
   2   4   1      185.68      171.60      1.43 o 
   3   4   1     1303.06     1368.84      5.62 o 
   4   4   1      272.30      283.02      2.84 o 
   5   4   1        0.17        0.07      1.28 o 
   6   4   1        3.11        4.26      1.72 o 
   7   4   1       19.32       25.31      2.28 o 
  -6   5   1        5.92       11.05      3.21 o 
  -5   5   1        2.28        5.65      2.56 o 
  -4   5   1        9.04        7.37      1.31 o 
  -3   5   1       65.90       69.98      2.39 o 
  -2   5   1       30.49       27.00      0.85 o 
  -1   5   1      507.67      465.55      2.72 o 
   0   5   1       44.63       39.40      0.83 o 
   1   5   1      436.47      438.32      5.04 o 
   2   5   1      959.42      964.83      7.85 o 
   3   5   1        0.00        3.87      2.65 o 
   4   5   1       29.80       39.65      1.65 o 
   5   5   1       81.83       87.95      2.61 o 
   6   5   1      168.05      171.12      3.83 o 
   7   5   1        3.28        3.60      1.60 o 
  -6   6   1        9.24       12.60      3.14 o 
  -5   6   1       11.45       12.76      2.91 o 
  -4   6   1      182.77      178.22      3.48 o 
  -3   6   1       63.08       62.59      2.11 o 
  -2   6   1     1022.45     1059.65      4.48 o 
  -1   6   1      796.33      796.60      5.63 o 
   0   6   1      190.51      181.39      2.14 o 
   1   6   1      868.35      805.89      4.42 o 
   2   6   1       67.30       70.76      1.27 o 
   3   6   1      533.93      589.07      3.95 o 
   4   6   1       58.27       63.53      3.24 o 
   5   6   1      106.55      108.77     10.03 o 
   6   6   1       64.01       57.08      2.49 o 
   7   6   1        7.84        8.83      2.92 o 
  -6   7   1       39.42       44.59      4.24 o 
  -5   7   1       22.54       23.60      3.26 o 
  -4   7   1       25.52       20.89      2.93 o 
  -3   7   1      139.61      139.41      3.07 o 
  -2   7   1       78.86       72.35      2.17 o 
  -1   7   1       20.80       28.84      0.95 o 
   0   7   1      116.12       91.41      1.31 o 
   1   7   1       68.95       62.92      1.04 o 
   2   7   1       54.81       54.60      1.38 o 
   3   7   1      112.29      115.08      1.89 o 
   4   7   1       93.20       82.50      2.57 o 
   5   7   1        4.86        1.47      1.46 o 
   6   7   1        3.25        5.63      2.43 o 
   7   7   1       43.88       61.17      4.20 o 
  -5   8   1       21.09       19.51      3.44 o 
  -4   8   1        1.51        3.24      2.56 o 
  -3   8   1      248.56      244.84      4.14 o 
  -2   8   1       55.44       60.25      3.34 o 
  -1   8   1      206.28      218.24      2.27 o 
   0   8   1       27.97       34.31      2.25 o 
   1   8   1      558.19      596.88      7.62 o 
   2   8   1       20.65       23.99      2.12 o 
   3   8   1        0.54        0.39      1.16 o 
   4   8   1      193.99      193.02      3.76 o 
   5   8   1        8.35        5.79      1.65 o 
   6   8   1        4.90        0.94      1.66 o 
  -5   9   1        2.67        4.39      3.11 o 
  -4   9   1        0.08        0.00      2.56 o 
  -3   9   1        0.12        0.01      2.40 o 
  -2   9   1       59.61       55.69      3.43 o 
  -1   9   1        0.79        0.14      0.93 o 
   0   9   1       12.86       14.57      1.94 o 
   1   9   1      152.87      168.13      4.56 o 
   2   9   1       90.97       83.05      3.43 o 
   3   9   1       48.56       41.45      2.97 o 
   4   9   1        0.72        0.98      1.72 o 
   5   9   1       80.50       78.62      2.88 o 
   6   9   1       17.41       15.15      2.00 o 
  -4  10   1       41.61       45.41      4.07 o 
  -3  10   1        2.13        2.10      2.61 o 
  -2  10   1       33.83       36.97      2.19 o 
  -1  10   1      191.35      197.40      3.59 o 
   0  10   1      156.08      158.26      4.78 o 
   1  10   1       32.15       33.58      2.76 o 
   2  10   1       13.01       10.45      2.20 o 
   3  10   1       15.00       15.12      2.34 o 
   4  10   1        0.02        0.00      2.10 o 
   5  10   1       47.72       47.12      2.50 o 
   6  10   1        0.79        0.00      1.72 o 
  -4  11   1      165.71      209.29      7.56 o 
  -3  11   1       98.80      110.49      5.24 o 
  -2  11   1       22.55       22.07      2.05 o 
  -1  11   1        4.22        5.39      1.58 o 
   0  11   1       75.46       84.96      3.95 o 
   1  11   1        0.69        1.98      1.87 o 
   2  11   1       37.41       34.81      3.02 o 
   3  11   1       16.86       16.27      2.56 o 
   4  11   1        5.03        6.17      2.40 o 
   5  11   1       23.93       21.52      3.12 o 
  -3  12   1       41.03       50.14      4.30 o 
  -2  12   1        3.49        3.52      1.72 o 
  -1  12   1       22.17       22.20      2.06 o 
   0  12   1        6.45        6.99      2.21 o 
   1  12   1       22.74       24.09      2.81 o 
   2  12   1       48.75       48.20      3.46 o 
   3  12   1       56.10       57.29      3.81 o 
   4  12   1       39.43       38.36      3.71 o 
   5  12   1       24.64       18.60      3.29 o 
  -2  13   1       24.00       23.87      2.32 o 
  -1  13   1        6.50        6.30      1.76 o 
   0  13   1        2.67        1.16      1.74 o 
   1  13   1        3.64        3.44      2.33 o 
   2  13   1       92.00       89.86      4.65 o 
   3  13   1        5.05        3.78      2.48 o 
   4  13   1       14.87       16.62      3.17 o 
  -1  14   1        2.01        1.14      1.71 o 
   0  14   1        2.32        2.82      1.72 o 
   1  14   1       62.90       65.76      4.29 o 
   2  14   1        0.36        1.76      2.64 o 
   3  14   1       13.70       15.57      3.13 o 
   1  15   1        0.00        0.00      2.76 o 
  -3 -13   2       51.60       58.32      4.23 o 
  -2 -13   2      189.24      194.49      6.96 o 
  -1 -13   2       36.10       38.93      3.88 o 
   0 -13   2      466.71      489.91      9.75 o 
   1 -13   2       19.38       20.64      2.28 o 
  -4 -12   2       16.60       11.80      2.88 o 
  -3 -12   2      120.81      114.21      5.28 o 
  -2 -12   2      100.88      106.49      5.04 o 
  -1 -12   2      193.00      192.74      6.41 o 
   0 -12   2       71.64       79.27      3.16 o 
   1 -12   2        1.97        1.78      1.85 o 
   2 -12   2        9.59       10.74      3.19 o 
   3 -12   2       37.28       41.80      4.21 o 
  -5 -11   2        2.92       10.60      2.65 o 
  -4 -11   2       26.84       22.25      3.15 o 
  -3 -11   2       57.54       61.30      3.87 o 
  -2 -11   2       60.51       60.74      3.75 o 
  -1 -11   2      160.76      166.40      5.67 o 
   0 -11   2       30.12       28.35      2.11 o 
   1 -11   2      220.86      240.32      8.64 o 
   2 -11   2      165.74      160.32      4.17 o 
   3 -11   2       24.46       21.00      3.43 o 
  -5 -10   2      102.86      107.02      5.14 o 
  -4 -10   2       10.12        6.22      2.42 o 
  -3 -10   2      146.24      144.96      5.18 o 
  -2 -10   2       65.35       65.45      3.67 o 
  -1 -10   2        6.11        7.09      2.21 o 
   0 -10   2       33.22       34.53      2.04 o 
   1 -10   2      479.21      465.27     10.99 o 
   2 -10   2      191.99      187.29      4.21 o 
   3 -10   2       57.34       46.24      3.95 o 
   4 -10   2        2.34        1.41      2.81 o 
  -6  -9   2        8.04        9.26      2.64 o 
  -5  -9   2       19.47       14.06      2.72 o 
  -4  -9   2       46.63       44.18      3.35 o 
  -3  -9   2      112.85      108.27      4.36 o 
  -2  -9   2       45.51       40.61      2.93 o 
  -1  -9   2      130.22      138.98      4.66 o 
   0  -9   2        0.59        1.26      0.95 o 
   1  -9   2       60.58       58.70      1.85 o 
   2  -9   2      138.19      133.30      3.11 o 
   3  -9   2       13.03        9.07      2.57 o 
   4  -9   2       62.44       55.53      4.15 o 
   5  -9   2        7.99        3.27      2.65 o 
  -6  -8   2       72.54       74.64      4.65 o 
  -5  -8   2       37.53       31.41      3.34 o 
  -4  -8   2      173.80      153.34      5.14 o 
  -3  -8   2      317.83      287.19      4.15 o 
  -2  -8   2        0.36        0.05      0.99 o 
  -1  -8   2      285.75      291.68      3.84 o 
   0  -8   2       42.61       34.19      1.33 o 
   1  -8   2       97.25       95.09      2.04 o 
   2  -8   2        0.69        0.72      1.37 o 
   3  -8   2        3.96        3.41      2.39 o 
   4  -8   2       13.43       22.56      3.14 o 
   5  -8   2       25.94       18.40      3.43 o 
  -6  -7   2       12.83       15.12      2.95 o 
  -5  -7   2       14.26       10.46      1.64 o 
  -4  -7   2       80.01       69.46      1.89 o 
  -3  -7   2       76.37       72.79      2.21 o 
  -2  -7   2       17.60       19.32      1.29 o 
  -1  -7   2       34.17       29.92      2.33 o 
   0  -7   2       36.31       38.63      1.14 o 
   1  -7   2        0.01        0.09      0.66 o 
   2  -7   2       10.69       11.39      1.46 o 
   3  -7   2       17.66       25.96      2.95 o 
   4  -7   2        0.00        0.97      2.35 o 
   5  -7   2       66.94       48.76      3.94 o 
  -6  -6   2       69.04       66.89      2.82 o 
  -5  -6   2       31.38       31.21      1.91 o 
  -4  -6   2        0.28        0.38      0.92 o 
  -3  -6   2        5.89        4.99      0.85 o 
  -2  -6   2       42.31       52.04      1.66 o 
  -1  -6   2      495.18      446.84      2.84 o 
   0  -6   2        5.15        4.78      0.64 o 
   1  -6   2       12.87       14.79      0.79 o 
   2  -6   2       99.37      117.75      3.80 o 
   3  -6   2        0.47        1.27      1.92 o 
   4  -6   2       39.06       41.56      3.33 o 
   5  -6   2       13.52       17.11      3.08 o 
   6  -6   2       28.30       31.57      3.88 o 
  -7  -5   2        2.55        4.66      2.33 o 
  -6  -5   2        0.71        2.88      2.08 o 
  -5  -5   2       10.36       11.00      3.31 o 
  -4  -5   2      228.63      241.86      3.04 o 
  -3  -5   2      116.58      122.78      1.98 o 
  -2  -5   2       68.21       73.16      0.97 o 
  -1  -5   2      191.36      194.49      1.81 o 
   0  -5   2      113.35      110.41      2.01 o 
   1  -5   2      105.79       94.17      1.39 o 
   2  -5   2        5.07       13.21      2.97 o 
   3  -5   2       59.86       57.33      3.11 o 
   4  -5   2       13.99       11.03      2.51 o 
   5  -5   2       18.02       17.74      3.00 o 
   6  -5   2       15.72       15.80      3.30 o 
  -7  -4   2       14.08       16.15      2.81 o 
  -6  -4   2        6.00        3.69      2.09 o 
  -5  -4   2        0.11        1.16      1.25 o 
  -4  -4   2       48.79       55.78      1.92 o 
  -3  -4   2       17.96       17.75      0.94 o 
  -2  -4   2       56.19       73.56      0.89 o 
  -1  -4   2        5.83        5.33      0.45 o 
   0  -4   2       22.99       21.50      0.95 o 
   1  -4   2       21.57       28.56      0.96 o 
   2  -4   2     2786.75     2945.08     19.73 o 
   3  -4   2       46.07       50.25      2.76 o 
   4  -4   2      138.13      138.14      4.70 o 
   5  -4   2       54.87       51.81      3.79 o 
   6  -4   2       58.52       65.15      4.55 o 
  -7  -3   2        0.10        0.00      2.36 o 
  -6  -3   2       61.37       50.00      2.43 o 
  -5  -3   2       78.57       73.10      2.43 o 
  -4  -3   2      133.55      150.02      1.89 o 
  -3  -3   2       29.28       20.78      0.88 o 
  -2  -3   2       69.05       61.66      0.95 o 
  -1  -3   2        2.45        3.32      0.63 o 
   0  -3   2       46.80       41.29      1.11 o 
   1  -3   2       60.11       77.44      1.28 o 
   2  -3   2     2487.48     2538.43     23.50 o 
   3  -3   2      581.92      627.18     10.57 o 
   4  -3   2      240.02      246.15      5.82 o 
   5  -3   2       57.52       58.80      3.82 o 
   6  -3   2        0.00        0.18      2.74 o 
   7  -3   2      212.87      233.81      7.75 o 
  -7  -2   2        0.81        1.03      2.32 o 
  -6  -2   2        2.80        2.64      1.52 o 
  -5  -2   2        2.91        1.30      1.28 o 
  -4  -2   2       33.05       33.38      1.05 o 
  -3  -2   2       36.06       41.87      1.14 o 
  -2  -2   2      285.94      310.17      3.53 o 
  -1  -2   2      470.14      458.15      2.35 o 
   0  -2   2      719.16      733.72     13.54 o 
   1  -2   2     1262.51     1250.77      8.49 o 
   2  -2   2     2754.73     2842.67     11.39 o 
   3  -2   2       77.51       77.36      1.35 o 
   4  -2   2      117.95      124.28      4.21 o 
   5  -2   2       24.64       21.53      2.95 o 
   6  -2   2       91.48       94.74      4.81 o 
   7  -2   2        0.64        1.04      2.89 o 
  -7  -1   2        1.12        0.91      1.73 o 
  -6  -1   2       18.41       17.62      1.86 o 
  -5  -1   2       30.61       31.76      1.98 o 
  -4  -1   2        2.14        4.24      1.07 o 
  -3  -1   2     1762.28     1857.41     12.48 o 
  -2  -1   2      187.81      202.56      3.24 o 
  -1  -1   2      203.12      191.40      1.53 o 
   0  -1   2     2413.97     2281.19      8.17 o 
   1  -1   2       46.85       56.58      1.57 o 
   2  -1   2     1851.32     1920.67     18.85 o 
   3  -1   2      367.21      428.68      2.78 o 
   4  -1   2      174.82      160.04      4.50 o 
   5  -1   2      483.50      460.67      8.24 o 
   6  -1   2      179.31      174.56      5.98 o 
   7  -1   2        0.23        0.00      3.15 o 
  -7   0   2        4.00        4.01      1.85 o 
  -6   0   2        3.07        3.26      1.64 o 
  -5   0   2       13.57       13.29      1.69 o 
  -4   0   2       56.83       55.05      1.95 o 
  -3   0   2       65.61       69.87      1.42 o 
  -2   0   2        9.41        8.74      0.62 o 
  -1   0   2      557.73      560.13      3.95 o 
   0   0   2     2218.35     2117.50      4.93 o 
   1   0   2      991.71      964.75      5.15 o 
   2   0   2     1060.40     1044.95     10.54 o 
   3   0   2      251.94      232.25      3.04 o 
   4   0   2      195.29      180.55      4.62 o 
   5   0   2      165.48      164.78      5.16 o 
   6   0   2      477.23      471.01      9.17 o 
   7   0   2       43.94       49.90      4.31 o 
  -7   1   2       11.77       10.81      1.79 o 
  -6   1   2       44.00       40.08      2.94 o 
  -5   1   2      123.00      124.80      3.22 o 
  -4   1   2      353.09      349.23      4.33 o 
  -3   1   2      575.76      589.42      6.33 o 
  -2   1   2        7.86       10.54      0.65 o 
  -1   1   2       38.50       34.28      0.80 o 
   0   1   2     1616.46     1507.36      9.42 o 
   1   1   2       54.19       52.90      1.37 o 
   2   1   2       75.13       77.11      1.50 o 
   3   1   2       99.24       78.68      1.46 o 
   4   1   2       28.90       29.73      1.60 o 
   5   1   2     1885.63     1840.50     13.29 o 
   6   1   2      107.33      112.87      5.11 o 
   7   1   2        7.41        4.64      3.07 o 
  -7   2   2        2.81        6.42      2.03 o 
  -6   2   2        1.73        1.75      1.65 o 
  -5   2   2       12.22        9.90      1.66 o 
  -4   2   2       20.13       19.99      1.60 o 
  -3   2   2      189.67      183.40      2.82 o 
  -2   2   2       13.89        9.88      0.80 o 
  -1   2   2      102.12      101.08      1.57 o 
   0   2   2      698.08      685.36      2.48 o 
   1   2   2      104.83       93.26      1.27 o 
   2   2   2       58.69       59.92      2.01 o 
   3   2   2       16.56       18.63      0.87 o 
   4   2   2      213.61      210.72      2.60 o 
   5   2   2       26.95       26.71      1.87 o 
   6   2   2      825.18      802.77     18.11 o 
   7   2   2      125.77      121.24      5.50 o 
  -7   3   2       17.79       17.31      2.31 o 
  -6   3   2        7.80        6.77      1.81 o 
  -5   3   2      760.19      744.25      7.37 o 
  -4   3   2      155.14      141.24      3.05 o 
  -3   3   2        7.43        9.71      1.09 o 
  -2   3   2       10.77       13.03      0.76 o 
  -1   3   2      415.32      402.92      2.57 o 
   0   3   2     7593.81     7010.32      7.15 o 
   1   3   2     3569.26     3422.09      4.77 o 
   2   3   2      832.59      785.13      5.09 o 
   3   3   2       12.62       10.26      0.73 o 
   4   3   2       10.97        7.87      1.14 o 
   5   3   2        2.19        1.54      1.34 o 
   6   3   2        0.60        0.00      1.89 o 
   7   3   2       19.21       18.66      3.72 o 
  -6   4   2       19.22       17.35      2.09 o 
  -5   4   2        0.01        0.41      1.15 o 
  -4   4   2       25.68       30.75      1.45 o 
  -3   4   2       28.25       35.46      1.27 o 
  -2   4   2      590.44      607.88      3.70 o 
  -1   4   2       78.77       94.45      1.00 o 
   0   4   2     1163.33     1122.67      7.59 o 
   1   4   2     3912.83     3723.76      6.86 o 
   2   4   2       21.15       28.92      1.46 o 
   3   4   2       18.48       13.60      0.72 o 
   4   4   2       50.33       59.48      1.90 o 
   5   4   2       31.79       33.96      1.93 o 
   6   4   2      595.08      601.40      6.89 o 
   7   4   2      190.75      208.31      4.71 o 
  -6   5   2       96.88       93.91      5.03 o 
  -5   5   2      333.27      317.14      5.17 o 
  -4   5   2        1.61        1.41      1.06 o 
  -3   5   2       17.14       18.96      1.14 o 
  -2   5   2     1329.90     1308.09      4.29 o 
  -1   5   2      167.62      183.04      1.70 o 
   0   5   2      329.55      322.08      2.19 o 
   1   5   2       95.26       98.14      0.76 o 
   2   5   2       83.05       90.14      1.19 o 
   3   5   2      605.48      607.05      3.37 o 
   4   5   2       23.37       21.50      1.67 o 
   5   5   2       12.10        9.18      1.43 o 
   6   5   2      212.45      214.84      4.25 o 
   7   5   2      198.90      216.15      8.03 o 
  -6   6   2       69.93       75.90      4.70 o 
  -5   6   2      352.58      339.88      7.93 o 
  -4   6   2       53.67       58.82      2.34 o 
  -3   6   2        5.06        4.60      1.26 o 
  -2   6   2     2355.30     2247.80     14.58 o 
  -1   6   2       13.90       14.00      0.65 o 
   0   6   2       47.16       41.66      1.26 o 
   1   6   2     2419.68     2328.75      9.55 o 
   2   6   2      287.69      265.10      2.08 o 
   3   6   2       83.34      100.22      1.66 o 
   4   6   2      722.73      697.24     10.86 o 
   5   6   2       45.01       48.59      2.08 o 
   6   6   2       66.96       79.73      4.36 o 
   7   6   2       10.02        8.32      3.00 o 
  -6   7   2       39.29       33.13      3.86 o 
  -5   7   2        0.06        1.44      2.60 o 
  -4   7   2      210.31      214.89      4.05 o 
  -3   7   2      213.92      208.92      3.70 o 
  -2   7   2      895.01      900.93      6.11 o 
  -1   7   2     1352.41     1364.82      7.13 o 
   0   7   2        6.77        8.33      0.43 o 
   1   7   2     1325.84     1282.85     22.77 o 
   2   7   2      254.35      256.05      4.75 o 
   3   7   2        6.80        5.03      1.12 o 
   4   7   2      159.81      153.29      3.25 o 
   5   7   2       36.02       40.78      3.07 o 
   6   7   2       33.23       40.99      3.53 o 
   7   7   2       13.94       14.19      3.10 o 
  -5   8   2        2.90        0.00      2.75 o 
  -4   8   2       58.65       58.84      2.47 o 
  -3   8   2        0.06        1.54      1.48 o 
  -2   8   2      332.35      336.64      4.52 o 
  -1   8   2      412.95      411.96      5.88 o 
   0   8   2      190.89      177.43      2.52 o 
   1   8   2      154.97      156.64      3.91 o 
   2   8   2      278.07      265.51      5.21 o 
   3   8   2        1.32        1.36      1.17 o 
   4   8   2       38.53       36.33      2.02 o 
   5   8   2      126.51      138.72      3.55 o 
   6   8   2       11.65        8.78      1.87 o 
   7   8   2      109.70      107.34      5.28 o 
  -5   9   2        5.80        8.90      2.98 o 
  -4   9   2        0.21        0.82      2.55 o 
  -3   9   2       16.48       17.02      1.83 o 
  -2   9   2      295.35      285.32      6.55 o 
  -1   9   2      257.29      262.17      3.15 o 
   0   9   2        6.14        2.28      1.09 o 
   1   9   2        9.49        6.18      1.69 o 
   2   9   2       45.87       53.90      2.87 o 
   3   9   2       10.27       12.02      2.15 o 
   4   9   2       28.22       34.28      2.05 o 
   5   9   2       23.36       21.70      2.00 o 
   6   9   2       10.19       13.63      2.00 o 
  -4  10   2      127.79      122.33      5.77 o 
  -3  10   2      130.48      123.29      5.17 o 
  -2  10   2       65.65       67.52      3.87 o 
  -1  10   2        0.99        3.35      1.08 o 
   0  10   2        2.47        3.18      1.31 o 
   1  10   2      504.62      494.91      7.87 o 
   2  10   2       30.51       30.31      2.53 o 
   3  10   2       45.19       51.15      3.18 o 
   4  10   2       13.60       13.69      2.50 o 
   5  10   2       31.29       30.84      2.25 o 
   6  10   2        0.49        0.34      1.82 o 
  -4  11   2       67.95       64.25      4.78 o 
  -3  11   2      197.99      203.32      6.60 o 
  -2  11   2        6.05        5.05      2.39 o 
  -1  11   2       42.41       43.29      2.31 o 
   0  11   2      592.29      587.96     11.76 o 
   1  11   2       57.82       50.84      3.20 o 
   2  11   2      108.14      100.53      4.15 o 
   3  11   2       74.34       74.61      3.83 o 
   4  11   2        1.44        2.06      2.25 o 
   5  11   2        0.48        1.89      1.68 o 
   6  11   2        0.15        0.26      1.81 o 
  -3  12   2        2.80        1.66      2.72 o 
  -2  12   2        9.84        8.20      2.92 o 
  -1  12   2       97.71       95.72      3.19 o 
   0  12   2        6.53        6.68      1.57 o 
   1  12   2       48.89       50.24      3.33 o 
   2  12   2        1.05        1.11      2.00 o 
   3  12   2       20.38       19.57      2.84 o 
   4  12   2       10.80        9.39      2.65 o 
   5  12   2        2.31        5.55      2.83 o 
  -3  13   2      103.34      113.07      5.77 o 
  -2  13   2       10.04        9.75      3.15 o 
  -1  13   2        0.95        1.18      1.57 o 
   0  13   2        3.57        3.19      1.60 o 
   1  13   2       65.86       68.82      4.03 o 
   2  13   2        0.49        1.58      2.40 o 
   3  13   2       20.87       21.01      3.05 o 
   4  13   2        0.00        0.00      2.36 o 
  -2  14   2        7.55        5.99      3.11 o 
  -1  14   2        0.01        0.00      1.74 o 
   0  14   2      180.14      186.63      4.54 o 
   1  14   2        2.82        3.31      2.39 o 
   2  14   2        0.97        1.85      2.46 o 
   3  14   2        0.70        2.22      2.55 o 
   4  14   2        0.32        0.51      2.45 o 
   0  15   2        4.87        2.74      1.99 o 
   1  15   2        0.05        0.17      1.70 o 
   2  15   2        6.86        6.33      2.82 o 
  -2 -13   3      103.42      108.90      5.69 o 
  -1 -13   3      221.50      246.03      7.77 o 
   0 -13   3      150.25      159.66      4.42 o 
   1 -13   3        0.16        0.53      1.91 o 
  -3 -12   3        7.59        8.27      2.56 o 
  -2 -12   3      169.83      170.18      6.27 o 
  -1 -12   3      444.83      456.53      9.74 o 
   0 -12   3       13.80       14.01      2.10 o 
   1 -12   3       71.54       64.74      3.06 o 
   2 -12   3        3.41        3.59      1.97 o 
  -4 -11   3        2.69        3.70      2.40 o 
  -3 -11   3        6.18        6.16      2.52 o 
  -2 -11   3       98.41       97.50      4.70 o 
  -1 -11   3       84.35       86.84      4.58 o 
   0 -11   3       12.24       10.41      1.74 o 
   1 -11   3      278.90      280.76      9.00 o 
   2 -11   3      206.68      202.61      4.86 o 
   3 -11   3        0.63        0.48      2.58 o 
  -5 -10   3        4.35        1.01      2.32 o 
  -4 -10   3        0.64        3.73      2.44 o 
  -3 -10   3        0.42        1.41      1.99 o 
  -2 -10   3       26.61       28.69      2.87 o 
  -1 -10   3       21.00       18.72      2.60 o 
   0 -10   3        0.16        0.00      1.40 o 
   1 -10   3      136.55      134.48      4.61 o 
   2 -10   3      115.05      105.54      2.67 o 
   3 -10   3        4.80        3.76      1.73 o 
   4 -10   3       94.07       96.54      5.20 o 
  -5  -9   3        8.25        5.95      2.45 o 
  -4  -9   3      165.05      163.37      5.65 o 
  -3  -9   3      129.18      125.78      4.74 o 
  -2  -9   3        5.19        3.34      1.91 o 
  -1  -9   3       36.40       37.36      1.87 o 
   0  -9   3        1.88        1.86      1.01 o 
   1  -9   3      338.92      331.07      3.89 o 
   2  -9   3        1.51        0.80      1.19 o 
   3  -9   3       20.32       14.35      2.96 o 
   4  -9   3       54.93       55.08      4.12 o 
  -6  -8   3       22.13       36.34      3.55 o 
  -5  -8   3       35.63       35.37      3.34 o 
  -4  -8   3       68.04       64.87      2.52 o 
  -3  -8   3       11.83       17.37      2.75 o 
  -2  -8   3       85.97       85.66      2.44 o 
  -1  -8   3      249.09      247.37      3.79 o 
   0  -8   3        0.01        0.32      0.88 o 
   1  -8   3       78.28       72.80      2.32 o 
   2  -8   3      900.99      832.64      6.13 o 
   3  -8   3        2.40        2.80      2.39 o 
   4  -8   3       13.54       14.93      3.06 o 
   5  -8   3        1.43        6.03      3.08 o 
  -6  -7   3       53.61       51.98      2.70 o 
  -5  -7   3       17.10       12.13      1.70 o 
  -4  -7   3       73.43       64.80      2.40 o 
  -3  -7   3        4.06        2.86      1.20 o 
  -2  -7   3        1.93        2.71      1.01 o 
  -1  -7   3       27.56       25.50      1.43 o 
   0  -7   3       23.05       24.21      0.93 o 
   1  -7   3        0.05        0.00      0.72 o 
   2  -7   3       95.49      101.29      2.79 o 
   3  -7   3        0.01        0.52      2.03 o 
   4  -7   3        0.31        1.92      2.41 o 
   5  -7   3       38.92       23.03      3.39 o 
  -6  -6   3       93.29       90.74      4.11 o 
  -5  -6   3        2.23        2.16      1.30 o 
  -4  -6   3       40.61       43.90      2.04 o 
  -3  -6   3       10.92       10.26      1.28 o 
  -2  -6   3        0.63        0.12      0.89 o 
  -1  -6   3       43.35       41.13      2.41 o 
   0  -6   3      286.22      287.58      2.85 o 
   1  -6   3        1.51        2.81      0.68 o 
   2  -6   3       19.89       19.70      1.55 o 
   3  -6   3        2.71        1.16      1.87 o 
   4  -6   3       29.28       42.44      3.30 o 
   5  -6   3        7.51       11.72      2.83 o 
   6  -6   3        0.00        0.07      2.64 o 
  -6  -5   3        1.30        0.06      1.93 o 
  -5  -5   3        9.21        8.80      1.57 o 
  -4  -5   3        7.07        5.56      1.28 o 
  -3  -5   3      191.40      196.57      2.49 o 
  -2  -5   3      113.50      102.64      1.57 o 
  -1  -5   3      111.69      120.03      1.90 o 
   0  -5   3        2.86        5.05      0.82 o 
   1  -5   3       23.30       19.14      0.81 o 
   2  -5   3       86.87       80.23      3.10 o 
   3  -5   3        3.95        2.69      1.89 o 
   4  -5   3       10.90        4.73      2.33 o 
   5  -5   3       17.04       22.66      3.07 o 
   6  -5   3        0.04        0.00      2.67 o 
  -7  -4   3       50.18       53.82      4.01 o 
  -6  -4   3      131.11      121.76      5.03 o 
  -5  -4   3        0.28        0.00      1.89 o 
  -4  -4   3        0.00        0.31      0.87 o 
  -3  -4   3       64.14       62.36      1.46 o 
  -2  -4   3        4.92        4.82      0.43 o 
  -1  -4   3      115.24      117.60      1.54 o 
   0  -4   3        9.03        6.60      0.62 o 
   1  -4   3       68.91       67.96      1.37 o 
   2  -4   3        4.92        7.49      1.05 o 
   3  -4   3      363.41      397.05      6.62 o 
   4  -4   3        1.12        2.11      2.23 o 
   5  -4   3       37.83       34.50      3.29 o 
   6  -4   3        1.44        0.00      2.74 o 
  -7  -3   3        1.29        4.71      2.76 o 
  -6  -3   3       11.01       10.72      2.34 o 
  -5  -3   3       97.71       83.32      3.88 o 
  -4  -3   3       37.59       39.03      1.67 o 
  -3  -3   3      757.68      737.28      5.17 o 
  -2  -3   3       44.03       63.31      0.89 o 
  -1  -3   3       53.08       52.16      1.35 o 
   0  -3   3      204.76      213.28      1.87 o 
   1  -3   3        2.89        2.32      0.58 o 
   2  -3   3       75.53       76.52      1.87 o 
   3  -3   3        4.87        4.14      1.62 o 
   4  -3   3        5.17        4.87      2.24 o 
   5  -3   3       24.60       20.49      2.85 o 
   6  -3   3       94.00      101.12      5.04 o 
  -7  -2   3        0.58        0.00      2.16 o 
  -6  -2   3      247.17      234.15      6.69 o 
  -5  -2   3       33.50       32.76      1.89 o 
  -4  -2   3        1.74        1.64      1.04 o 
  -3  -2   3      463.78      506.11      3.45 o 
  -2  -2   3       63.01       71.26      1.01 o 
  -1  -2   3      127.88      128.96      1.45 o 
   0  -2   3      246.29      233.85      4.89 o 
   1  -2   3       13.43       13.94      0.82 o 
   2  -2   3      196.58      191.75      2.61 o 
   3  -2   3      336.67      345.12      5.68 o 
   4  -2   3      104.75      107.41      4.04 o 
   5  -2   3       90.41       90.20      4.25 o 
   6  -2   3        0.03        0.39      2.78 o 
   7  -2   3       97.44      109.12      5.83 o 
  -7  -1   3        0.80        0.75      2.28 o 
  -6  -1   3       44.67       39.08      3.38 o 
  -5  -1   3      184.83      163.78      3.43 o 
  -4  -1   3       38.02       42.87      1.75 o 
  -3  -1   3        4.94        5.51      0.71 o 
  -2  -1   3       77.73       85.03      1.22 o 
  -1  -1   3       11.41        7.81      0.43 o 
   0  -1   3     2015.13     2004.22      6.10 o 
   1  -1   3       19.29       18.93      1.13 o 
   2  -1   3       47.23       44.16      1.50 o 
   3  -1   3     1938.85     2133.72     22.51 o 
   4  -1   3      184.07      172.63      4.71 o 
   5  -1   3        0.43        1.19      2.38 o 
   6  -1   3       43.10       42.61      3.73 o 
   7  -1   3       70.96       72.97      5.01 o 
  -7   0   3        2.12        3.14      2.25 o 
  -6   0   3       66.97       65.00      2.70 o 
  -5   0   3       53.58       51.76      2.28 o 
  -4   0   3       65.09       79.53      5.68 o 
  -3   0   3       30.23       28.59      1.04 o 
  -2   0   3      260.40      299.89      2.69 o 
  -1   0   3        4.95        4.67      0.50 o 
   0   0   3     1976.86     1893.71      7.83 o 
   1   0   3       30.99       34.65      1.31 o 
   2   0   3       46.61       40.17      1.76 o 
   3   0   3       88.12       90.25      2.09 o 
   4   0   3       13.38       13.75      2.11 o 
   5   0   3      109.60      113.29      4.56 o 
   6   0   3       53.87       56.45      4.04 o 
   7   0   3        8.91        4.17      3.03 o 
  -7   1   3        0.94        4.92      2.46 o 
  -6   1   3        0.00        1.83      1.49 o 
  -5   1   3        3.11        1.34      1.44 o 
  -4   1   3       31.31       39.50      2.12 o 
  -3   1   3       71.78       73.57      1.50 o 
  -2   1   3        0.10        0.78      0.52 o 
  -1   1   3     1022.40     1028.42      7.46 o 
   0   1   3        0.49        0.64      0.38 o 
   1   1   3     1361.38     1176.71     71.55 o 
   2   1   3     1022.27      995.43      4.07 o 
   3   1   3       74.72       66.96      1.82 o 
   4   1   3      375.71      405.63      6.67 o 
   5   1   3        0.36        1.32      2.38 o 
   6   1   3      110.05      110.04      4.97 o 
   7   1   3       31.25       30.18      3.62 o 
  -7   2   3        5.95        8.02      2.61 o 
  -6   2   3       18.91       21.42      2.10 o 
  -5   2   3        1.78        1.94      1.44 o 
  -4   2   3      488.85      492.06      5.22 o 
  -3   2   3       19.69       22.06      1.25 o 
  -2   2   3      200.51      222.28      2.13 o 
  -1   2   3      144.99      137.98      1.23 o 
   0   2   3        3.11        5.35      0.48 o 
   1   2   3      622.02      654.25      3.45 o 
   2   2   3      551.37      542.78      5.33 o 
   3   2   3     1118.09     1217.28      7.24 o 
   4   2   3       10.38        9.71      1.20 o 
   5   2   3      283.68      290.08      6.48 o 
   6   2   3       11.96       15.27      2.95 o 
   7   2   3       32.75       35.13      3.82 o 
  -6   3   3       19.87       21.01      2.87 o 
  -5   3   3      174.02      175.97      3.79 o 
  -4   3   3        4.21        1.97      1.27 o 
  -3   3   3      226.81      233.11      4.13 o 
  -2   3   3      521.47      545.13      6.28 o 
  -1   3   3      660.59      640.89      3.07 o 
   0   3   3     1544.93     1534.61      5.37 o 
   1   3   3     1076.41     1080.16      4.18 o 
   2   3   3      445.81      488.40      5.27 o 
   3   3   3      173.11      178.97      5.73 o 
   4   3   3        0.17        0.57      0.78 o 
   5   3   3      244.10      241.57      5.96 o 
   6   3   3       90.50       88.91      4.50 o 
   7   3   3       46.81       43.97      3.93 o 
  -6   4   3       18.31       17.77      2.14 o 
  -5   4   3       21.85       20.77      1.53 o 
  -4   4   3        2.08        1.80      1.03 o 
  -3   4   3       22.02       21.73      1.11 o 
  -2   4   3        9.48       10.69      0.67 o 
  -1   4   3     1254.56     1296.82      6.02 o 
   0   4   3      115.23      108.01      1.09 o 
   1   4   3     1428.85     1330.70      5.61 o 
   2   4   3       81.34       90.69      1.64 o 
   3   4   3      223.47      236.24      2.23 o 
   4   4   3        1.27        1.57      0.74 o 
   5   4   3      206.61      219.05      3.85 o 
   6   4   3      209.50      210.44      4.29 o 
   7   4   3       37.27       39.08      4.11 o 
  -6   5   3       37.73       37.54      2.53 o 
  -5   5   3      450.86      446.85      4.80 o 
  -4   5   3     1421.85     1390.38     12.11 o 
  -3   5   3        0.01        0.39      0.86 o 
  -2   5   3      140.27      132.90      1.68 o 
  -1   5   3      117.80      115.72      1.10 o 
   0   5   3     2217.47     2198.40      6.16 o 
   1   5   3      486.03      476.05      2.43 o 
   2   5   3        1.97        4.35      0.61 o 
   3   5   3       65.12       74.00      1.10 o 
   4   5   3       30.83       26.22      1.44 o 
   5   5   3      545.10      503.45      5.56 o 
   6   5   3        5.67        6.68      1.56 o 
   7   5   3        6.09        5.70      3.02 o 
  -6   6   3        7.07        6.84      3.02 o 
  -5   6   3       10.33       11.13      1.44 o 
  -4   6   3      317.71      293.04      3.70 o 
  -3   6   3      211.60      214.11      2.88 o 
  -2   6   3       68.50       59.23      1.24 o 
  -1   6   3       20.30       23.49      0.81 o 
   0   6   3       50.19       57.64      1.10 o 
   1   6   3       38.90       30.38      0.60 o 
   2   6   3      636.16      632.60      2.59 o 
   3   6   3      131.23      106.24      1.52 o 
   4   6   3      328.41      342.11      4.00 o 
   5   6   3      156.64      160.94      5.16 o 
   6   6   3      138.38      129.40      5.20 o 
   7   6   3      101.21      111.86      5.43 o 
  -6   7   3       19.66       18.70      3.61 o 
  -5   7   3      116.99      110.45      5.12 o 
  -4   7   3      180.73      183.82     11.78 o 
  -3   7   3       49.05       45.95      2.11 o 
  -2   7   3       88.41       84.45      1.84 o 
  -1   7   3      134.90      141.33      1.59 o 
   0   7   3       71.46       83.27      2.03 o 
   1   7   3      331.94      329.07      3.77 o 
   2   7   3        3.89        5.60      0.77 o 
   3   7   3      845.87      814.20      6.40 o 
   4   7   3       21.74       22.13      2.51 o 
   5   7   3      109.89      108.46      4.46 o 
   6   7   3        0.23        0.73      2.46 o 
   7   7   3        0.03        0.00      2.85 o 
  -5   8   3        1.27        1.41      2.83 o 
  -4   8   3      310.08      297.73      4.98 o 
  -3   8   3      807.37      780.10      7.26 o 
  -2   8   3      249.73      246.27      3.06 o 
  -1   8   3     1285.25     1176.05      7.28 o 
   0   8   3       28.20       25.55      0.80 o 
   1   8   3      104.37       96.43      3.02 o 
   2   8   3      118.96      111.96      3.42 o 
   3   8   3      226.27      219.38      3.62 o 
   4   8   3        1.59        2.77      1.39 o 
   5   8   3      290.28      292.27      4.89 o 
   6   8   3       14.05       10.99      2.84 o 
   7   8   3      108.15      116.17      5.62 o 
  -5   9   3        4.57        3.82      3.11 o 
  -4   9   3       22.78       27.57      2.23 o 
  -3   9   3      243.72      219.34      4.26 o 
  -2   9   3     2524.29     2432.94     12.53 o 
  -1   9   3        7.20        7.33      1.04 o 
   0   9   3       18.65       22.66      1.84 o 
   1   9   3       24.37       24.05      2.03 o 
   2   9   3        9.95        8.99      1.75 o 
   3   9   3      173.82      160.72      4.65 o 
   4   9   3        6.52        6.02      1.54 o 
   5   9   3       19.32       17.95      1.94 o 
   6   9   3        0.41        0.37      1.75 o 
  -4  10   3        3.75        3.79      1.72 o 
  -3  10   3        2.19        3.70      1.74 o 
  -2  10   3       30.51       28.83      3.12 o 
  -1  10   3      213.40      207.97      3.04 o 
   0  10   3        0.56        0.00      1.12 o 
   1  10   3       21.56       20.95      2.24 o 
   2  10   3      141.54      134.91      4.28 o 
   3  10   3      179.51      186.58      5.25 o 
   4  10   3      139.02      135.81      3.46 o 
   5  10   3        1.67        2.32      1.68 o 
   6  10   3      103.60      128.40      5.67 o 
  -4  11   3       54.85       55.16      4.47 o 
  -3  11   3      119.54      114.28      5.19 o 
  -2  11   3        8.18        8.18      2.57 o 
  -1  11   3        8.35        8.70      1.22 o 
   0  11   3      377.81      366.77      4.92 o 
   1  11   3       34.43       35.49      2.76 o 
   2  11   3        7.75        6.26      2.07 o 
   3  11   3        2.03        3.09      2.09 o 
   4  11   3        1.88        1.90      2.13 o 
   5  11   3       78.36       77.56      3.14 o 
   6  11   3        9.05       11.02      2.15 o 
  -3  12   3      123.93      121.93      5.64 o 
  -2  12   3       44.97       40.60      3.64 o 
  -1  12   3        4.21        5.50      1.58 o 
   0  12   3        9.38        8.69      1.50 o 
   1  12   3      499.24      487.25      6.03 o 
   2  12   3      315.73      301.03      6.98 o 
   3  12   3       54.26       57.03      3.54 o 
   4  12   3        1.98        2.32      2.29 o 
   5  12   3      101.18      110.32      5.28 o 
  -3  13   3        6.30        6.05      2.77 o 
  -2  13   3        2.15        3.96      2.63 o 
  -1  13   3       64.77       62.98      2.82 o 
   0  13   3       33.92       31.87      2.11 o 
   1  13   3      108.92      107.32      3.29 o 
   2  13   3      117.09      121.15      4.98 o 
   3  13   3        0.15        0.53      2.23 o 
   4  13   3        0.34        0.00      2.40 o 
   5  13   3        2.59        2.62      2.74 o 
  -2  14   3       29.49       32.51      3.69 o 
  -1  14   3       67.09       68.28      3.14 o 
   0  14   3      112.48      111.66      4.07 o 
   1  14   3      127.39      124.08      3.65 o 
   2  14   3        4.10        4.95      2.39 o 
   3  14   3        0.71        3.11      2.48 o 
   4  14   3        0.78        1.80      2.49 o 
   0  15   3       15.54       16.81      2.15 o 
   1  15   3        1.95        1.27      1.70 o 
   2  15   3        1.91        2.21      2.28 o 
   3  15   3        0.04        0.00      2.47 o 
  -3 -12   4        2.81        0.00      2.11 o 
  -2 -12   4       42.49       45.69      4.08 o 
  -1 -12   4       14.84       17.24      3.33 o 
   0 -12   4      102.42      105.46      5.32 o 
   1 -12   4      264.11      264.75      7.92 o 
   2 -12   4        8.41        5.89      2.07 o 
  -4 -11   4       47.44       59.21      4.31 o 
  -3 -11   4       12.44       13.46      2.75 o 
  -2 -11   4       26.02       29.28      3.25 o 
  -1 -11   4      483.68      509.50     10.00 o 
   0 -11   4       48.24       45.96      3.82 o 
   1 -11   4       59.17       61.53      3.57 o 
   2 -11   4       41.56       39.61      2.71 o 
   3 -11   4       43.61       53.20      4.24 o 
  -4 -10   4      146.69      148.05      5.80 o 
  -3 -10   4        4.92        4.52      2.16 o 
  -2 -10   4      133.37      135.71      5.21 o 
  -1 -10   4       56.44       62.28      3.91 o 
   0 -10   4      235.60      235.85      6.65 o 
   1 -10   4      113.44      116.18      2.69 o 
   2 -10   4        0.01        0.00      1.28 o 
   3 -10   4      114.36      114.30      3.67 o 
  -5  -9   4       26.32       30.11      3.51 o 
  -4  -9   4      196.02      207.28      6.54 o 
  -3  -9   4       44.23       43.95      3.24 o 
  -2  -9   4       40.76       39.67      2.01 o 
  -1  -9   4        0.31        0.20      1.27 o 
   0  -9   4       41.18       44.97      1.71 o 
   1  -9   4      193.38      196.28      3.17 o 
   2  -9   4      147.11      136.25      2.88 o 
   3  -9   4      119.55      129.37      3.67 o 
   4  -9   4        0.01        3.97      2.89 o 
  -5  -8   4       21.78       15.36      2.74 o 
  -4  -8   4        7.79        7.40      1.57 o 
  -3  -8   4        8.57       10.88      1.88 o 
  -2  -8   4       50.66       47.41      2.06 o 
  -1  -8   4       30.11       31.46      1.76 o 
   0  -8   4      121.97      121.58      2.32 o 
   1  -8   4       43.01       41.66      1.64 o 
   2  -8   4      266.91      263.00      3.68 o 
   3  -8   4        0.02        0.75      1.50 o 
   4  -8   4       10.23        8.87      2.62 o 
   5  -8   4       13.77        5.72      3.23 o 
  -6  -7   4        1.11        2.38      1.72 o 
  -5  -7   4      118.17      115.98      4.44 o 
  -4  -7   4        0.00        0.97      1.39 o 
  -3  -7   4       42.55       40.51      1.98 o 
  -2  -7   4        1.11        1.25      1.12 o 
  -1  -7   4        6.61        6.09      1.18 o 
   0  -7   4       17.09       18.31      1.15 o 
   1  -7   4      130.67      128.50      2.36 o 
   2  -7   4       11.78       10.37      1.27 o 
   3  -7   4       57.48       51.39      3.39 o 
   4  -7   4       21.71       22.63      3.05 o 
   5  -7   4        1.01        3.05      2.94 o 
  -6  -6   4       50.19       50.03      2.61 o 
  -5  -6   4        6.81        4.33      1.53 o 
  -4  -6   4        0.08        1.38      1.37 o 
  -3  -6   4      332.99      320.92      4.48 o 
  -2  -6   4        6.91        4.94      1.12 o 
  -1  -6   4        2.47        3.74      1.00 o 
   0  -6   4      150.88      150.23      2.20 o 
   1  -6   4      539.83      541.39      3.69 o 
   2  -6   4       15.03       11.35      1.18 o 
   3  -6   4       23.91       21.41      2.61 o 
   4  -6   4        5.75        8.58      2.51 o 
   5  -6   4       38.44       42.10      3.80 o 
  -6  -5   4        3.34        4.25      1.63 o 
  -5  -5   4       64.66       66.95      2.67 o 
  -4  -5   4      701.89      661.71      6.89 o 
  -3  -5   4       43.92       41.58      1.85 o 
  -2  -5   4        9.11        9.85      1.10 o 
  -1  -5   4       35.89       29.39      1.02 o 
   0  -5   4      108.86      120.08      1.83 o 
   1  -5   4      251.23      272.94      3.90 o 
   2  -5   4       13.22       18.92      2.10 o 
   3  -5   4       77.07       74.79      3.48 o 
   4  -5   4        8.71       19.08      2.75 o 
   5  -5   4       90.39       72.80      4.31 o 
   6  -5   4       11.56        8.64      3.09 o 
  -6  -4   4        9.21       10.42      2.41 o 
  -5  -4   4       31.69       31.42      2.06 o 
  -4  -4   4        4.99        7.30      1.38 o 
  -3  -4   4      103.99       98.62      1.84 o 
  -2  -4   4      148.13      133.68      1.59 o 
  -1  -4   4      205.50      230.38      1.77 o 
   0  -4   4      390.50      411.84      2.99 o 
   1  -4   4       29.93       34.85      1.12 o 
   2  -4   4      428.06      398.22      5.98 o 
   3  -4   4        0.72        0.62      1.69 o 
   4  -4   4        0.09        1.58      2.12 o 
   5  -4   4        3.08        0.46      2.61 o 
   6  -4   4        9.26        9.01      3.03 o 
  -6  -3   4       16.28       18.68      2.73 o 
  -5  -3   4       15.52       15.11      2.36 o 
  -4  -3   4       17.34       16.25      2.09 o 
  -3  -3   4      110.44       99.66      2.35 o 
  -2  -3   4      254.97      260.81      1.83 o 
  -1  -3   4      145.97      158.67      1.43 o 
   0  -3   4       44.95       48.50      1.02 o 
   1  -3   4       44.49       50.86      1.18 o 
   2  -3   4       81.83       82.17      2.07 o 
   3  -3   4        3.98        2.79      1.71 o 
   4  -3   4        0.08        0.57      2.10 o 
   5  -3   4      125.80      117.35      4.89 o 
   6  -3   4       31.59       28.30      3.43 o 
  -6  -2   4       37.71       33.58      3.23 o 
  -5  -2   4      717.31      682.91     10.21 o 
  -4  -2   4        4.21        5.07      1.72 o 
  -3  -2   4       42.88       41.62      1.38 o 
  -2  -2   4        4.84        5.39      0.42 o 
  -1  -2   4      636.17      650.43      4.48 o 
   0  -2   4     2336.81     2353.80     12.46 o 
   1  -2   4       84.09       91.19      1.36 o 
   2  -2   4        1.97        0.00      1.13 o 
   3  -2   4        2.77        2.33      1.58 o 
   4  -2   4       19.62       19.76      2.49 o 
   5  -2   4        9.63        6.81      2.52 o 
   6  -2   4       11.72       15.10      3.12 o 
   7  -2   4       29.70       37.23      4.08 o 
  -7  -1   4        0.01        0.87      2.16 o 
  -6  -1   4      266.79      266.33      7.23 o 
  -5  -1   4       70.40       61.14      3.50 o 
  -4  -1   4      119.61      110.77      3.98 o 
  -3  -1   4       76.94       77.06      2.98 o 
  -2  -1   4       18.34       18.23      0.69 o 
  -1  -1   4       41.12       36.11      0.72 o 
   0  -1   4     1167.22     1161.12      3.96 o 
   1  -1   4      275.30      266.51      2.49 o 
   2  -1   4      183.93      202.32      3.66 o 
   3  -1   4        0.10        1.11      1.45 o 
   4  -1   4       48.54       46.09      2.95 o 
   5  -1   4       55.10       53.55      3.58 o 
   6  -1   4      106.01      103.11      4.95 o 
   7  -1   4       36.52       45.03      4.10 o 
  -7   0   4        0.65        3.94      2.57 o 
  -6   0   4       89.50       86.75      4.54 o 
  -5   0   4      368.80      357.10      7.47 o 
  -4   0   4        0.02        0.23      1.06 o 
  -3   0   4       66.33       59.22      1.37 o 
  -2   0   4      509.52      546.76      6.34 o 
  -1   0   4      274.33      288.82      1.85 o 
   0   0   4       29.38       24.45      0.77 o 
   1   0   4      312.30      280.02      2.84 o 
   2   0   4       58.27       61.59      2.14 o 
   3   0   4      510.39      527.35      7.29 o 
   4   0   4      104.55      124.77      4.09 o 
   5   0   4      196.96      198.77      5.76 o 
   6   0   4        2.41        3.24      2.61 o 
   7   0   4       28.78       31.39      4.13 o 
  -6   1   4       23.93       23.61      3.08 o 
  -5   1   4       94.65       88.88      2.74 o 
  -4   1   4       19.18       20.14      1.56 o 
  -3   1   4       21.03       19.07      1.18 o 
  -2   1   4      483.89      550.55      3.50 o 
  -1   1   4        3.78        3.90      0.62 o 
   0   1   4       81.23       86.26      1.05 o 
   1   1   4      322.65      303.07      2.17 o 
   2   1   4      289.11      290.80      2.36 o 
   3   1   4        6.95        2.65      0.49 o 
   4   1   4        4.03        0.03      1.86 o 
   5   1   4        3.03        9.46      2.65 o 
   6   1   4        1.47        2.36      2.60 o 
   7   1   4        0.39        0.56      2.96 o 
  -6   2   4       28.34       33.60      3.39 o 
  -5   2   4        2.38        1.75      1.38 o 
  -4   2   4       19.12       16.13      1.46 o 
  -3   2   4      137.66      142.55      3.50 o 
  -2   2   4      343.75      349.15      2.70 o 
  -1   2   4        1.42        0.29      0.40 o 
   0   2   4      192.47      200.69      1.46 o 
   1   2   4        1.95        3.20      0.34 o 
   2   2   4      666.50      721.83      4.00 o 
   3   2   4       14.84       11.25      1.09 o 
   4   2   4       50.22       55.59      2.95 o 
   5   2   4       36.23       35.25      3.11 o 
   6   2   4       85.12       75.93      4.20 o 
   7   2   4        4.15        4.33      3.03 o 
  -6   3   4        9.88       12.03      1.84 o 
  -5   3   4        3.47        1.89      1.45 o 
  -4   3   4      149.92      140.30      3.03 o 
  -3   3   4       20.51       26.08      1.34 o 
  -2   3   4      910.01      955.58      6.57 o 
  -1   3   4       76.56       71.26      1.02 o 
   0   3   4      103.25       96.15      1.43 o 
   1   3   4      461.39      442.13      1.97 o 
   2   3   4      214.35      240.95      2.43 o 
   3   3   4     1598.25     1625.98      9.06 o 
   4   3   4        1.82        1.41      0.97 o 
   5   3   4        0.07        0.21      2.24 o 
   6   3   4        1.84        1.29      2.47 o 
   7   3   4       14.12       12.92      3.25 o 
  -6   4   4        0.45        0.46      1.26 o 
  -5   4   4       98.54       96.48      2.44 o 
  -4   4   4       19.31       19.68      1.36 o 
  -3   4   4      153.62      164.24      2.40 o 
  -2   4   4       11.24       16.07      0.75 o 
  -1   4   4      184.21      196.48      1.40 o 
   0   4   4     3428.28     3467.50      9.42 o 
   1   4   4      121.95      117.06      1.42 o 
   2   4   4       56.71       58.84      3.37 o 
   3   4   4      265.05      271.06      3.14 o 
   4   4   4      356.26      394.56      4.33 o 
   5   4   4      169.30      159.59      5.15 o 
   6   4   4       58.01       55.56      3.92 o 
   7   4   4      123.91      130.93      5.87 o 
  -6   5   4        3.51        3.13      1.70 o 
  -5   5   4        1.83        2.69      1.27 o 
  -4   5   4      199.52      195.57      4.96 o 
  -3   5   4      111.87      103.89      2.53 o 
  -2   5   4       21.53       22.13      0.87 o 
  -1   5   4       13.32       16.27      0.61 o 
   0   5   4      538.00      553.70      2.65 o 
   1   5   4     5471.74     5286.60     13.88 o 
   2   5   4      235.03      270.45      2.22 o 
   3   5   4       17.63       26.92      0.98 o 
   4   5   4       10.54       14.76      1.25 o 
   5   5   4        0.51        2.65      2.19 o 
   6   5   4       20.14       21.16      3.01 o 
   7   5   4        0.65        1.14      2.63 o 
  -6   6   4        0.40        0.47      1.75 o 
  -5   6   4      334.95      336.66      4.40 o 
  -4   6   4      194.10      193.91      3.11 o 
  -3   6   4        6.29        8.23      1.07 o 
  -2   6   4       65.59       67.25      1.57 o 
  -1   6   4      367.46      382.58      2.30 o 
   0   6   4      753.95      833.82      3.52 o 
   1   6   4      561.62      576.46      2.39 o 
   2   6   4      130.07      109.75      1.29 o 
   3   6   4      118.47      115.31      1.64 o 
   4   6   4        0.45        0.00      1.84 o 
   5   6   4       58.64       59.49      3.59 o 
   6   6   4       75.17       75.23      4.33 o 
   7   6   4       34.25       39.59      3.86 o 
  -5   7   4       40.01       39.25      1.94 o 
  -4   7   4      180.53      171.64      3.06 o 
  -3   7   4      169.03      173.79      2.77 o 
  -2   7   4      219.61      222.78      2.35 o 
  -1   7   4      216.74      230.72      2.01 o 
   0   7   4      718.36      781.80     10.52 o 
   1   7   4        3.55        2.47      0.38 o 
   2   7   4     1033.64     1023.21      4.99 o 
   3   7   4      780.34      786.84      6.56 o 
   4   7   4       28.15       31.31      2.75 o 
   5   7   4        1.03        0.31      2.14 o 
   6   7   4      223.25      208.47      6.44 o 
   7   7   4       58.80       59.49      4.43 o 
  -5   8   4       32.32       28.24      3.40 o 
  -4   8   4      146.15      145.52      4.06 o 
  -3   8   4      115.79      112.93      3.15 o 
  -2   8   4        5.89        7.64      1.10 o 
  -1   8   4       31.42       29.39      0.95 o 
   0   8   4       22.00       20.12      1.21 o 
   1   8   4      600.72      638.98      5.24 o 
   2   8   4     1252.22     1202.70      6.67 o 
   3   8   4      273.16      267.27      4.94 o 
   4   8   4     1024.92      998.56      8.00 o 
   5   8   4        4.60        6.46      2.41 o 
   6   8   4       23.94       25.08      3.36 o 
   7   8   4       21.83       25.05      3.73 o 
  -5   9   4        6.27        5.29      3.11 o 
  -4   9   4        6.73       11.14      2.01 o 
  -3   9   4       25.05       27.40      2.13 o 
  -2   9   4      348.03      342.22      3.89 o 
  -1   9   4      295.09      282.79      3.26 o 
   0   9   4        2.25        3.65      0.99 o 
   1   9   4      166.66      163.81      4.56 o 
   2   9   4      203.90      197.54      4.58 o 
   3   9   4      584.80      579.02      5.92 o 
   4   9   4      499.27      491.87      5.91 o 
   5   9   4       20.07       15.77      1.88 o 
   6   9   4       23.17       23.07      2.30 o 
  -4  10   4       77.61       68.99      3.10 o 
  -3  10   4      765.57      760.25      7.94 o 
  -2  10   4      733.04      718.12      8.50 o 
  -1  10   4      294.58      297.27      3.56 o 
   0  10   4        2.52        4.18      1.17 o 
   1  10   4        1.73        1.20      1.22 o 
   2  10   4      833.37      794.96      9.48 o 
   3  10   4       76.21       71.78      3.54 o 
   4  10   4       41.44       44.65      2.34 o 
   5  10   4       62.53       62.76      2.81 o 
   6  10   4        1.63        1.29      1.78 o 
  -4  11   4      334.21      333.81      6.02 o 
  -3  11   4        7.84        2.52      2.50 o 
  -2  11   4      202.94      205.40      6.26 o 
  -1  11   4      266.78      254.25      3.49 o 
   0  11   4       36.15       34.08      1.85 o 
   1  11   4        4.30        3.59      1.32 o 
   2  11   4      273.94      274.18      6.06 o 
   3  11   4        4.75        5.38      2.07 o 
   4  11   4      214.62      203.02      5.97 o 
   5  11   4        0.78        0.54      1.61 o 
   6  11   4      232.84      256.77      5.46 o 
  -3  12   4       88.33       74.45      4.66 o 
  -2  12   4        9.87        9.39      2.59 o 
  -1  12   4       15.42       13.78      1.75 o 
   0  12   4        0.12        0.00      1.30 o 
   1  12   4       30.65       30.57      1.96 o 
   2  12   4      708.83      697.28      9.99 o 
   3  12   4        5.40        3.13      2.04 o 
   4  12   4        7.11        7.03      2.37 o 
   5  12   4       14.48       18.86      2.92 o 
  -3  13   4      173.46      163.16      6.64 o 
  -2  13   4        0.00        0.06      2.56 o 
  -1  13   4       41.12       37.61      2.36 o 
   0  13   4       23.09       22.63      1.88 o 
   1  13   4      319.97      293.39      4.97 o 
   2  13   4        0.64        0.40      2.17 o 
   3  13   4       25.01       22.75      2.92 o 
   4  13   4        0.90        0.49      2.10 o 
   5  13   4       11.71       15.75      3.02 o 
  -2  14   4        3.40        3.53      2.50 o 
  -1  14   4       33.95       38.87      2.47 o 
   0  14   4       71.41       68.62      2.83 o 
   1  14   4       89.52       84.05      3.80 o 
   2  14   4       23.50       22.17      2.22 o 
   3  14   4       70.79       66.22      4.14 o 
   4  14   4        5.78        6.70      2.71 o 
   0  15   4       34.80       32.30      2.00 o 
   1  15   4        2.09        1.37      1.66 o 
   2  15   4        8.62        8.92      2.01 o 
   3  15   4        7.84       12.76      2.94 o 
  -2 -12   5        3.63        2.66      2.58 o 
  -1 -12   5       13.47       19.24      3.50 o 
   0 -12   5      141.56      154.02      6.43 o 
   1 -12   5        0.35        0.00      2.87 o 
  -3 -11   5        9.02       10.16      2.62 o 
  -2 -11   5       38.58       36.61      3.62 o 
  -1 -11   5       95.44       95.95      4.98 o 
   0 -11   5        4.04        4.94      2.90 o 
   1 -11   5      252.14      253.15      7.60 o 
   2 -11   5        0.01        0.00      2.84 o 
  -4 -10   5        0.93        1.99      2.30 o 
  -3 -10   5       81.78       80.14      4.38 o 
  -2 -10   5      115.43      118.83      5.17 o 
  -1 -10   5       39.42       35.33      3.35 o 
   0 -10   5       19.20       17.94      1.94 o 
   1 -10   5      180.12      184.74      4.20 o 
   2 -10   5      108.91      105.11      2.84 o 
   3 -10   5        5.50        9.60      1.96 o 
  -4  -9   5        1.72        0.98      2.26 o 
  -3  -9   5       22.16       24.16      2.88 o 
  -2  -9   5       21.74       22.39      1.82 o 
  -1  -9   5      529.91      541.15      6.38 o 
   0  -9   5       15.43       14.95      1.73 o 
   1  -9   5       13.83       14.33      1.81 o 
   2  -9   5      182.91      179.76      3.38 o 
   3  -9   5        9.99       13.13      1.98 o 
   4  -9   5        0.65        0.00      1.78 o 
  -5  -8   5       76.00       78.92      3.05 o 
  -4  -8   5       76.99       78.21      3.62 o 
  -3  -8   5        7.42        7.58      1.53 o 
  -2  -8   5       25.70       24.76      1.78 o 
  -1  -8   5      110.45      115.10      3.02 o 
   0  -8   5        5.97        5.11      1.44 o 
   1  -8   5      119.93      124.91      2.55 o 
   2  -8   5       51.83       52.98      1.99 o 
   3  -8   5        0.98        0.57      1.53 o 
   4  -8   5       12.15        8.40      2.75 o 
  -5  -7   5        4.08        6.32      1.62 o 
  -4  -7   5       87.01       87.26      2.95 o 
  -3  -7   5       25.28       24.67      1.80 o 
  -2  -7   5       10.98       11.66      1.46 o 
  -1  -7   5      462.84      461.97      8.14 o 
   0  -7   5        2.48        3.33      1.26 o 
   1  -7   5       36.43       35.71      1.52 o 
   2  -7   5      178.89      185.98      3.16 o 
   3  -7   5       15.04       14.55      1.95 o 
   4  -7   5        5.47        5.75      2.62 o 
   5  -7   5        0.00        0.00      2.74 o 
  -6  -6   5       50.36       45.99      2.72 o 
  -5  -6   5      108.00      108.67      3.35 o 
  -4  -6   5      330.11      337.08      5.13 o 
  -3  -6   5        1.52        1.88      1.31 o 
  -2  -6   5       44.28       47.46      1.97 o 
  -1  -6   5      328.30      353.62      4.83 o 
   0  -6   5        6.03        8.06      0.91 o 
   1  -6   5      240.74      255.61      3.08 o 
   2  -6   5       26.61       31.20      1.56 o 
   3  -6   5        0.49        0.69      2.12 o 
   4  -6   5        1.51        2.00      2.32 o 
   5  -6   5        0.68        0.21      2.47 o 
  -6  -5   5        1.11        1.82      1.59 o 
  -5  -5   5       19.72       22.57      1.92 o 
  -4  -5   5      357.27      351.82      7.02 o 
  -3  -5   5     1610.04     1601.72     15.12 o 
  -2  -5   5        7.36        9.04      1.22 o 
  -1  -5   5        6.25        6.39      0.76 o 
   0  -5   5      108.55      119.41      1.90 o 
   1  -5   5      180.31      172.14      2.68 o 
   2  -5   5       73.07       72.04      2.55 o 
   3  -5   5      136.47      130.35      4.37 o 
   4  -5   5        0.79        0.09      2.30 o 
   5  -5   5       10.37        5.13      2.65 o 
   6  -5   5       22.13       15.83      3.31 o 
  -6  -4   5        0.63        0.00      1.60 o 
  -5  -4   5      174.29      168.88      3.87 o 
  -4  -4   5      241.07      226.13      6.24 o 
  -3  -4   5      140.79      140.37      2.99 o 
  -2  -4   5      180.90      179.59      1.97 o 
  -1  -4   5        8.10       10.36      0.79 o 
   0  -4   5       62.32       72.16      1.21 o 
   1  -4   5        0.31        0.20      0.69 o 
   2  -4   5      690.47      680.43      8.21 o 
   3  -4   5       58.12       59.20      3.12 o 
   4  -4   5        1.39        1.25      2.33 o 
   5  -4   5       66.21       63.38      4.11 o 
   6  -4   5        0.15        2.36      2.54 o 
  -6  -3   5      103.89       88.83      4.61 o 
  -5  -3   5        3.69        2.15      2.00 o 
  -4  -3   5      241.35      236.13      4.46 o 
  -3  -3   5      221.88      218.74      2.33 o 
  -2  -3   5      179.60      179.56      1.93 o 
  -1  -3   5      176.78      180.81      1.69 o 
   0  -3   5      170.05      176.35      2.57 o 
   1  -3   5      256.29      267.56      3.38 o 
   2  -3   5      199.87      216.64      3.17 o 
   3  -3   5       18.68       22.96      2.28 o 
   4  -3   5       31.41       28.48      2.84 o 
   5  -3   5       13.10        9.00      2.65 o 
   6  -3   5       37.71       36.89      3.76 o 
  -6  -2   5        4.06        2.67      2.14 o 
  -5  -2   5        8.32        7.83      2.33 o 
  -4  -2   5      199.56      184.51      5.22 o 
  -3  -2   5       80.58       80.29      2.01 o 
  -2  -2   5       40.78       46.50      1.05 o 
  -1  -2   5       55.53       57.43      1.00 o 
   0  -2   5     6110.56     6331.78     11.02 o 
   1  -2   5      113.18       88.47      1.49 o 
   2  -2   5      176.93      178.34      3.68 o 
   3  -2   5        4.34        0.77      1.63 o 
   4  -2   5       29.92       26.10      2.75 o 
   5  -2   5        9.62        6.27      2.53 o 
   6  -2   5       23.55       23.83      3.42 o 
  -6  -1   5       10.55       14.48      2.73 o 
  -5  -1   5       13.54       13.68      2.30 o 
  -4  -1   5        2.75        4.61      1.91 o 
  -3  -1   5        9.12        8.17      1.72 o 
  -2  -1   5       73.11       74.13      1.47 o 
  -1  -1   5     1547.20     1655.86      7.24 o 
   0  -1   5      250.15      255.66      1.87 o 
   1  -1   5      186.22      204.79      2.16 o 
   2  -1   5        0.83        0.49      1.14 o 
   3  -1   5       48.34       45.13      2.50 o 
   4  -1   5        0.01        0.63      1.86 o 
   5  -1   5        8.83        7.09      2.52 o 
   6  -1   5       57.63       61.33      4.09 o 
   7  -1   5       24.09       25.77      3.78 o 
  -6   0   5       52.06       50.01      3.81 o 
  -5   0   5      113.31      108.51      4.44 o 
  -4   0   5      252.24      254.16      5.96 o 
  -3   0   5        8.11        6.95      1.67 o 
  -2   0   5        8.45        7.44      0.57 o 
  -1   0   5       82.55       87.67      1.11 o 
   0   0   5      846.38      813.95      5.30 o 
   1   0   5      694.18      702.83      3.95 o 
   2   0   5       38.02       38.55      1.82 o 
   3   0   5        9.36       16.97      1.83 o 
   4   0   5        5.31        5.52      1.98 o 
   5   0   5       81.69       75.09      3.97 o 
   6   0   5       72.07       64.69      4.30 o 
   7   0   5        1.74        0.28      2.93 o 
  -6   1   5       91.77       95.62      4.84 o 
  -5   1   5       76.26       76.42      3.95 o 
  -4   1   5       88.09       84.03      3.67 o 
  -3   1   5       18.59       19.57      1.16 o 
  -2   1   5      691.63      728.43      7.88 o 
  -1   1   5      292.78      307.82      1.86 o 
   0   1   5      385.32      429.17      2.44 o 
   1   1   5      213.52      214.77      4.12 o 
   2   1   5       18.83       15.17      0.76 o 
   3   1   5       31.37       28.66      2.05 o 
   4   1   5        9.41       11.31      2.13 o 
   5   1   5       36.69       38.94      3.29 o 
   6   1   5        1.52        0.00      2.80 o 
   7   1   5        3.61        4.26      3.05 o 
  -6   2   5        0.49        0.00      2.46 o 
  -5   2   5        6.31        8.88      2.30 o 
  -4   2   5       10.07        6.66      1.80 o 
  -3   2   5        4.48        4.98      0.92 o 
  -2   2   5      252.86      255.06      2.35 o 
  -1   2   5       49.63       49.15      0.83 o 
   0   2   5       50.86       45.80      0.99 o 
   1   2   5       16.21       15.94      0.45 o 
   2   2   5       23.50       25.00      0.95 o 
   3   2   5        0.01        0.87      0.70 o 
   4   2   5      415.14      450.99      7.07 o 
   5   2   5       27.02       27.93      3.02 o 
   6   2   5        0.07        0.00      2.40 o 
   7   2   5        0.22        0.00      2.80 o 
  -6   3   5        0.66        0.37      2.39 o 
  -5   3   5       22.20       22.55      2.81 o 
  -4   3   5       22.19       21.16      1.61 o 
  -3   3   5       31.76       29.78      1.45 o 
  -2   3   5       28.56       32.86      0.92 o 
  -1   3   5      283.89      325.67      2.86 o 
   0   3   5        0.45        0.91      0.37 o 
   1   3   5       73.76       72.54      0.89 o 
   2   3   5       20.42       28.16      0.92 o 
   3   3   5      241.81      245.80      2.89 o 
   4   3   5       13.72       16.88      2.21 o 
   5   3   5       14.21       13.37      2.70 o 
   6   3   5       19.33       19.04      3.01 o 
   7   3   5        1.73        1.60      2.67 o 
  -6   4   5       12.06       10.79      1.90 o 
  -5   4   5        0.27        0.00      2.04 o 
  -4   4   5        0.46        0.55      1.29 o 
  -3   4   5        0.06        0.95      0.98 o 
  -2   4   5      211.67      235.02      2.50 o 
  -1   4   5        2.55        2.31      0.46 o 
   0   4   5       30.88       31.55      0.69 o 
   1   4   5      400.88      413.59      2.42 o 
   2   4   5      551.13      542.39      3.42 o 
   3   4   5        2.77        1.23      0.66 o 
   4   4   5        1.01        0.00      1.17 o 
   5   4   5      259.78      247.63      6.20 o 
   6   4   5       44.27       44.34      3.63 o 
   7   4   5        2.09        6.66      3.12 o 
  -6   5   5       15.69       14.97      1.97 o 
  -5   5   5       17.44       16.87      1.52 o 
  -4   5   5       33.52       31.93      1.60 o 
  -3   5   5      132.81      132.54      3.50 o 
  -2   5   5      222.94      223.11      2.55 o 
  -1   5   5       17.08       14.92      0.62 o 
   0   5   5      828.06      871.40      7.35 o 
   1   5   5      652.80      703.45      3.23 o 
   2   5   5       64.40       72.48      1.19 o 
   3   5   5       12.61       19.33      2.78 o 
   4   5   5        3.51        0.50      1.06 o 
   5   5   5       27.10       22.71      2.77 o 
   6   5   5       61.94       62.31      4.03 o 
   7   5   5        6.97        7.75      3.09 o 
  -6   6   5       11.71        9.17      2.81 o 
  -5   6   5       10.66       10.32      1.47 o 
  -4   6   5        7.85        7.19      1.23 o 
  -3   6   5       23.57       21.46      1.32 o 
  -2   6   5        1.69        2.11      0.76 o 
  -1   6   5       83.73       94.18      1.39 o 
   0   6   5     1804.75     1846.27     11.36 o 
   1   6   5     1509.40     1525.43     10.73 o 
   2   6   5      588.08      661.68      2.95 o 
   3   6   5        0.04        1.38      0.94 o 
   4   6   5       31.99       33.76      1.69 o 
   5   6   5      323.11      302.42      6.93 o 
   6   6   5       19.89       23.74      3.08 o 
   7   6   5        0.16        3.04      2.89 o 
  -5   7   5        9.13       11.21      1.52 o 
  -4   7   5       43.89       42.02      1.86 o 
  -3   7   5        1.55        1.36      0.99 o 
  -2   7   5      124.40      134.48      2.21 o 
  -1   7   5       55.92       65.96      1.13 o 
   0   7   5      616.25      620.13      3.33 o 
   1   7   5      156.82      193.97      1.58 o 
   2   7   5      672.18      690.06      3.78 o 
   3   7   5       35.71       40.30      1.33 o 
   4   7   5       71.28       72.15      3.58 o 
   5   7   5        0.06        0.08      2.27 o 
   6   7   5        3.22        4.18      2.57 o 
   7   7   5       22.13       21.15      3.43 o 
  -5   8   5       78.78       81.68      3.26 o 
  -4   8   5       61.18       67.04      2.17 o 
  -3   8   5      197.84      202.68      4.97 o 
  -2   8   5      113.72      111.72      2.31 o 
  -1   8   5        6.38        7.04      0.80 o 
   0   8   5      102.25      107.81      1.89 o 
   1   8   5        0.48        0.90      0.86 o 
   2   8   5      207.01      202.06      2.49 o 
   3   8   5      463.10      463.76      3.86 o 
   4   8   5       81.74       88.54      2.74 o 
   5   8   5      110.85      102.67      4.56 o 
   6   8   5        7.76        9.36      2.93 o 
   7   8   5      169.23      194.39      6.94 o 
  -5   9   5       35.62       33.00      2.46 o 
  -4   9   5       17.30       21.67      2.25 o 
  -3   9   5      417.76      428.49      5.85 o 
  -2   9   5      123.98      122.08      2.51 o 
  -1   9   5       94.33       90.26      1.75 o 
   0   9   5       29.01       28.63      1.49 o 
   1   9   5        5.17        4.73      1.07 o 
   2   9   5        5.30        5.65      0.91 o 
   3   9   5        1.54        1.83      1.32 o 
   4   9   5     1019.64     1028.60      8.39 o 
   5   9   5       79.35       75.67      2.89 o 
   6   9   5       10.97        9.34      1.89 o 
  -4  10   5       35.46       37.51      2.57 o 
  -3  10   5       45.60       42.80      2.97 o 
  -2  10   5       39.51       41.38      1.84 o 
  -1  10   5      129.87      134.97      2.50 o 
   0  10   5       21.77       18.42      1.47 o 
   1  10   5       19.53       18.78      1.51 o 
   2  10   5      211.60      203.83      3.62 o 
   3  10   5     3182.71     3143.26     19.13 o 
   4  10   5        5.32        4.86      1.53 o 
   5  10   5       70.16       64.50      2.82 o 
   6  10   5        2.27        3.20      1.74 o 
  -4  11   5        0.26        1.90      1.93 o 
  -3  11   5       44.05       58.94      2.87 o 
  -2  11   5       50.20       51.45      3.81 o 
  -1  11   5      166.43      165.43      2.88 o 
   0  11   5       33.01       39.24      1.91 o 
   1  11   5       67.84       61.64      2.72 o 
   2  11   5      265.49      253.15      4.22 o 
   3  11   5        4.20        5.23      2.08 o 
   4  11   5      326.42      330.78      7.25 o 
   5  11   5      184.78      175.81      4.27 o 
   6  11   5       13.22       10.27      2.04 o 
  -3  12   5      139.03      133.80      5.98 o 
  -2  12   5      303.96      291.16      7.68 o 
  -1  12   5        2.35        1.62      1.53 o 
   0  12   5       34.97       31.93      1.91 o 
   1  12   5       43.65       44.86      2.62 o 
   2  12   5        1.07        1.80      1.43 o 
   3  12   5        6.98        3.97      2.15 o 
   4  12   5       30.59       29.93      3.03 o 
   5  12   5        0.21        0.21      2.35 o 
  -3  13   5       89.79       86.75      5.29 o 
  -2  13   5       29.45       27.76      3.47 o 
  -1  13   5        0.92        0.41      1.57 o 
   0  13   5       40.36       36.85      2.16 o 
   1  13   5        1.57        1.97      1.44 o 
   2  13   5        3.46        1.64      1.57 o 
   3  13   5      517.31      479.38      8.91 o 
   4  13   5       44.11       44.76      3.49 o 
   5  13   5       22.18       22.38      3.28 o 
  -2  14   5       72.31       69.82      4.73 o 
  -1  14   5        4.11        6.62      2.92 o 
   0  14   5        0.01        1.83      2.30 o 
   1  14   5      119.28      106.91      3.84 o 
   2  14   5        0.21        0.51      1.66 o 
   3  14   5      118.55      121.41      3.79 o 
   4  14   5        0.14        0.18      2.37 o 
   0  15   5        1.97        1.82      2.42 o 
   1  15   5       25.61       23.19      3.20 o 
   2  15   5      115.69      111.76      4.35 o 
   3  15   5        0.21        3.18      1.84 o 
  -2 -11   6        8.23        8.96      2.58 o 
  -1 -11   6        5.06        5.13      2.40 o 
   0 -11   6        6.02        5.89      2.67 o 
   1 -11   6        4.23        5.38      2.54 o 
  -3 -10   6        2.39        5.38      2.41 o 
  -2 -10   6        0.64        2.91      2.31 o 
  -1 -10   6        1.10        1.22      2.15 o 
   0 -10   6       80.15       88.33      3.15 o 
   1 -10   6       11.01        9.90      1.83 o 
   2 -10   6       58.42       55.85      3.08 o 
  -4  -9   6       38.40       41.40      3.64 o 
  -3  -9   6       36.00       41.45      2.36 o 
  -2  -9   6       27.72       28.67      2.01 o 
  -1  -9   6      128.37      129.63      3.51 o 
   0  -9   6       50.79       53.50      2.53 o 
   1  -9   6       31.86       33.05      2.20 o 
   2  -9   6      120.90      115.14      4.25 o 
   3  -9   6        1.03        0.00      1.61 o 
  -4  -8   6       18.18       18.78      1.98 o 
  -3  -8   6      164.36      157.80      5.73 o 
  -2  -8   6      434.63      439.55      5.86 o 
  -1  -8   6      168.06      158.77      3.67 o 
   0  -8   6      480.63      482.46      6.04 o 
   1  -8   6       24.47       24.15      1.95 o 
   2  -8   6       92.69       97.26      3.20 o 
   3  -8   6        0.11        0.92      1.66 o 
   4  -8   6       50.24       55.47      2.88 o 
  -5  -7   6      153.13      166.37      4.73 o 
  -4  -7   6       88.42       99.73      3.23 o 
  -3  -7   6        8.80        7.77      1.59 o 
  -2  -7   6      516.88      493.19      5.94 o 
  -1  -7   6      137.09      123.87      3.12 o 
   0  -7   6      113.86      118.53      4.25 o 
   1  -7   6       71.59       70.78      2.56 o 
   2  -7   6        0.80        1.57      1.14 o 
   3  -7   6       70.63       70.04      2.78 o 
   4  -7   6       21.22       26.48      2.25 o 
   5  -7   6       81.16       85.86      5.16 o 
  -5  -6   6       43.78       42.50      2.49 o 
  -4  -6   6       11.31       12.47      1.66 o 
  -3  -6   6      424.89      422.01      8.03 o 
  -2  -6   6      267.06      272.53      4.29 o 
  -1  -6   6        8.78        8.43      1.33 o 
   0  -6   6       28.73       28.92      1.93 o 
   1  -6   6      225.31      224.99      3.92 o 
   2  -6   6      838.88      821.96     11.60 o 
   3  -6   6        2.66        0.65      1.46 o 
   4  -6   6       92.30       91.92      4.53 o 
   5  -6   6       34.54       26.97      3.59 o 
  -6  -5   6       21.38       24.77      2.18 o 
  -5  -5   6        0.59        0.32      1.46 o 
  -4  -5   6        3.20        3.02      1.41 o 
  -3  -5   6      955.71      942.02     10.88 o 
  -2  -5   6       32.57       32.31      1.75 o 
  -1  -5   6       42.46       41.46      1.82 o 
   0  -5   6       46.43       43.80      1.44 o 
   1  -5   6       89.38       86.98      2.13 o 
   2  -5   6     1462.38     1402.47     14.23 o 
   3  -5   6       13.82       12.41      1.70 o 
   4  -5   6       11.72       11.06      2.77 o 
   5  -5   6        2.90        7.07      3.04 o 
  -6  -4   6        0.44        1.30      1.52 o 
  -5  -4   6       43.25       43.21      2.39 o 
  -4  -4   6      506.75      477.99      5.91 o 
  -3  -4   6      912.40      882.48      7.75 o 
  -2  -4   6      673.18      647.59      5.84 o 
  -1  -4   6      117.74      114.23      1.97 o 
   0  -4   6       81.57       91.57      1.80 o 
   1  -4   6     1372.41     1368.54      6.27 o 
   2  -4   6       51.31       45.38      1.88 o 
   3  -4   6       20.59       18.46      2.43 o 
   4  -4   6       15.19       16.33      2.68 o 
   5  -4   6        5.84        3.47      2.62 o 
   6  -4   6        1.92        5.15      2.91 o 
  -6  -3   6        0.00        0.00      2.35 o 
  -5  -3   6       77.50       69.24      2.73 o 
  -4  -3   6      138.83      138.32      3.27 o 
  -3  -3   6     2114.42     2051.06     10.65 o 
  -2  -3   6      622.28      611.80      3.69 o 
  -1  -3   6       12.77       14.49      0.79 o 
   0  -3   6        0.13        1.47      0.55 o 
   1  -3   6       47.34       61.42      1.39 o 
   2  -3   6      709.76      702.43      9.93 o 
   3  -3   6       11.89       13.24      2.18 o 
   4  -3   6       19.04       14.18      2.44 o 
   5  -3   6       87.67       81.63      4.45 o 
   6  -3   6        1.31        2.18      2.83 o 
  -6  -2   6        6.71        6.42      2.41 o 
  -5  -2   6       11.50        8.45      2.23 o 
  -4  -2   6      132.02      127.96      3.09 o 
  -3  -2   6        4.19        3.80      1.17 o 
  -2  -2   6       35.15       35.83      1.04 o 
  -1  -2   6       85.07      106.90      1.60 o 
   0  -2   6      188.32      212.96      2.23 o 
   1  -2   6       39.68       46.60      1.14 o 
   2  -2   6       69.78       66.82      1.88 o 
   3  -2   6       96.19       88.72      3.40 o 
   4  -2   6       73.68       62.86      3.48 o 
   5  -2   6       54.34       47.50      3.51 o 
   6  -2   6      185.00      169.88      6.32 o 
  -6  -1   6       36.62       37.87      3.42 o 
  -5  -1   6       17.17       14.50      2.45 o 
  -4  -1   6       32.40       29.94      2.75 o 
  -3  -1   6       27.22       28.45      1.52 o 
  -2  -1   6        1.96        1.95      0.56 o 
  -1  -1   6      337.96      361.01      2.41 o 
   0  -1   6     1295.90     1366.99      4.61 o 
   1  -1   6      575.83      618.99      5.60 o 
   2  -1   6      284.40      262.25      3.26 o 
   3  -1   6       14.97        9.90      1.81 o 
   4  -1   6      108.68      101.95      4.03 o 
   5  -1   6       96.20      100.35      4.52 o 
   6  -1   6        7.31        2.56      2.84 o 
  -6   0   6       15.93       19.19      3.03 o 
  -5   0   6      161.57      137.03      5.19 o 
  -4   0   6       22.30       24.14      2.57 o 
  -3   0   6        1.52        0.45      1.64 o 
  -2   0   6       18.67       18.50      0.77 o 
  -1   0   6     2807.27     2937.41     11.90 o 
   0   0   6      395.46      440.23      2.75 o 
   1   0   6     1169.84     1265.51     13.61 o 
   2   0   6       19.90       26.68      1.22 o 
   3   0   6       18.82       17.33      1.94 o 
   4   0   6        0.45        0.76      1.85 o 
   5   0   6       34.45       32.43      3.04 o 
   6   0   6        0.33        1.48      2.77 o 
   7   0   6       14.55        8.86      3.22 o 
  -6   1   6       45.60       51.49      3.98 o 
  -5   1   6      125.34      113.16      4.70 o 
  -4   1   6        0.16        0.23      1.80 o 
  -3   1   6       59.84       58.03      2.93 o 
  -2   1   6       30.35       30.59      1.99 o 
  -1   1   6       11.20       11.88      0.55 o 
   0   1   6     2961.45     3122.64      7.18 o 
   1   1   6      186.98      210.71      1.76 o 
   2   1   6       38.72       29.28      1.22 o 
   3   1   6       10.39       15.17      1.78 o 
   4   1   6      136.82      135.54      4.31 o 
   5   1   6       23.32       19.92      2.75 o 
   6   1   6       32.42       28.20      3.37 o 
   7   1   6        0.09        0.00      3.17 o 
  -6   2   6       20.97       23.20      3.21 o 
  -5   2   6       11.86       12.42      2.60 o 
  -4   2   6       27.52       25.53      2.60 o 
  -3   2   6        4.64        3.57      1.62 o 
  -2   2   6      137.03      140.76      3.63 o 
  -1   2   6      117.94      129.55      1.41 o 
   0   2   6       44.25       51.76      1.16 o 
   1   2   6      495.55      509.32      2.29 o 
   2   2   6       41.64       40.94      0.92 o 
   3   2   6        6.71        6.22      0.77 o 
   4   2   6       21.79       19.09      2.27 o 
   5   2   6        7.88       11.72      2.52 o 
   6   2   6       47.00       40.59      3.52 o 
   7   2   6       15.92       17.79      3.56 o 
  -6   3   6       24.30       25.74      3.36 o 
  -5   3   6       19.75       15.76      2.47 o 
  -4   3   6       14.82       12.90      2.19 o 
  -3   3   6        1.17        1.92      1.50 o 
  -2   3   6        0.00        0.03      0.69 o 
  -1   3   6      338.39      360.21      2.32 o 
   0   3   6        7.63        5.39      0.54 o 
   1   3   6        2.39        2.04      0.37 o 
   2   3   6        2.14        4.10      0.63 o 
   3   3   6      100.30      109.18      2.07 o 
   4   3   6       73.28       81.15      3.44 o 
   5   3   6       37.63       37.32      3.17 o 
   6   3   6       23.28       22.19      3.29 o 
   7   3   6       29.60       32.24      3.85 o 
  -6   4   6       34.05       43.52      2.63 o 
  -5   4   6        7.80        7.01      2.30 o 
  -4   4   6       84.84       82.14      3.74 o 
  -3   4   6        0.61        0.86      0.97 o 
  -2   4   6        3.95        4.37      1.57 o 
  -1   4   6       44.51       53.94      1.05 o 
   0   4   6       78.75       78.33      1.08 o 
   1   4   6      480.00      471.13      2.12 o 
   2   4   6       43.61       53.67      0.92 o 
   3   4   6        4.87        8.28      0.83 o 
   4   4   6       72.14       80.10      3.50 o 
   5   4   6        0.91        0.75      2.27 o 
   6   4   6      206.76      208.65      6.54 o 
   7   4   6        1.45        1.38      3.25 o 
  -6   5   6        0.67        0.44      1.81 o 
  -5   5   6        5.41        3.61      1.71 o 
  -4   5   6       72.19       72.05      2.62 o 
  -3   5   6        1.06        1.49      0.94 o 
  -2   5   6      101.88      104.09      1.88 o 
  -1   5   6       41.98       43.78      1.01 o 
   0   5   6        2.20        4.95      0.43 o 
   1   5   6       54.38       64.58      0.84 o 
   2   5   6       29.29       32.76      0.75 o 
   3   5   6       21.78       13.48      0.95 o 
   4   5   6       15.10       17.44      1.12 o 
   5   5   6      230.48      218.31      5.98 o 
   6   5   6        0.44        0.05      2.59 o 
   7   5   6        0.03        0.00      2.64 o 
  -5   6   6       47.91       54.43      2.67 o 
  -4   6   6        0.14        0.00      1.10 o 
  -3   6   6        0.33        0.21      0.99 o 
  -2   6   6       20.24       18.49      1.08 o 
  -1   6   6       83.68       88.39      1.27 o 
   0   6   6       73.75       80.50      1.02 o 
   1   6   6       90.27       86.12      1.12 o 
   2   6   6       21.80       20.97      0.77 o 
   3   6   6       62.36       68.67      1.62 o 
   4   6   6      302.55      297.86      3.31 o 
   5   6   6       89.16       84.77      4.20 o 
   6   6   6      262.76      249.01      7.01 o 
   7   6   6        0.98        4.13      3.00 o 
  -5   7   6       27.49       24.21      2.10 o 
  -4   7   6       18.37       17.27      1.42 o 
  -3   7   6       42.04       43.81      1.68 o 
  -2   7   6       12.96       13.08      1.07 o 
  -1   7   6      473.36      476.11      4.02 o 
   0   7   6      763.07      802.38      4.86 o 
   1   7   6        1.83        1.17      0.43 o 
   2   7   6       35.67       27.00      0.94 o 
   3   7   6      110.20      117.16      1.79 o 
   4   7   6      314.12      307.51      8.10 o 
   5   7   6      141.92      138.08      5.07 o 
   6   7   6       72.87       61.57      4.02 o 
   7   7   6       22.78       18.68      3.27 o 
  -5   8   6       20.12       19.53      1.71 o 
  -4   8   6        0.65        0.46      1.67 o 
  -3   8   6        1.31        2.40      1.53 o 
  -2   8   6       22.40       17.53      1.70 o 
  -1   8   6       14.99       12.50      1.17 o 
   0   8   6       76.56       75.84      1.70 o 
   1   8   6      954.20      995.40      3.82 o 
   2   8   6       50.43       49.31      1.38 o 
   3   8   6        1.98        0.56      0.75 o 
   4   8   6      185.38      178.20      3.60 o 
   5   8   6       10.10        9.16      2.57 o 
   6   8   6        0.84        1.42      2.50 o 
   7   8   6       20.12       30.02      3.89 o 
  -5   9   6        2.86        2.07      1.82 o 
  -4   9   6        0.20        0.52      1.68 o 
  -3   9   6      200.55      207.75      4.27 o 
  -2   9   6      205.49      204.73      3.18 o 
  -1   9   6       31.89       33.56      1.57 o 
   0   9   6       18.46       20.18      2.24 o 
   1   9   6      248.55      244.47     11.94 o 
   2   9   6      200.96      187.65      2.75 o 
   3   9   6      151.83      143.12      2.57 o 
   4   9   6        4.01        3.38      1.45 o 
   5   9   6       35.17       32.47      2.19 o 
   6   9   6       30.11       27.27      3.47 o 
  -4  10   6        8.71        9.19      2.01 o 
  -3  10   6       21.13       22.75      2.14 o 
  -2  10   6        9.66       10.40      1.35 o 
  -1  10   6      180.71      172.04      3.01 o 
   0  10   6        0.00        0.00      1.93 o 
   1  10   6      143.68      157.39      3.06 o 
   2  10   6      114.93      110.94      2.15 o 
   3  10   6      415.96      404.42      5.15 o 
   4  10   6       94.69       88.57      2.90 o 
   5  10   6       20.34       20.09      1.96 o 
   6  10   6       14.26       12.51      2.03 o 
  -4  11   6        2.66        2.02      2.00 o 
  -3  11   6       43.93       42.92      2.64 o 
  -2  11   6       97.18      102.19      2.65 o 
  -1  11   6       36.50       36.35      2.10 o 
   0  11   6        1.70        1.46      1.99 o 
   1  11   6       16.67       13.71      2.50 o 
   2  11   6        2.69        2.95      1.27 o 
   3  11   6        6.03        9.82      2.25 o 
   4  11   6      331.87      335.02      7.11 o 
   5  11   6        9.89        7.30      1.77 o 
   6  11   6       29.56       33.53      2.48 o 
  -3  12   6       50.40       49.99      2.99 o 
  -2  12   6        5.61        5.19      2.59 o 
  -1  12   6       62.68       62.75      2.71 o 
   0  12   6        3.99        2.95      2.32 o 
   1  12   6       58.24       59.19      3.64 o 
   2  12   6      168.78      164.13      3.62 o 
   3  12   6      107.22      101.94      3.09 o 
   4  12   6      313.03      307.26      7.15 o 
   5  12   6        6.36        8.26      1.93 o 
  -2  13   6      135.92      138.94      6.04 o 
  -1  13   6        5.69        7.19      1.76 o 
   0  13   6        2.10        0.93      2.38 o 
   1  13   6        0.30        0.00      2.33 o 
   2  13   6      103.20      104.68      4.84 o 
   3  13   6       92.25       76.67      2.90 o 
   4  13   6       59.47       69.94      4.14 o 
   5  13   6       46.57       42.35      3.57 o 
  -2  14   6       16.68       12.16      3.48 o 
  -1  14   6       32.45       32.14      2.45 o 
   0  14   6        0.24        0.58      2.51 o 
   1  14   6       10.52       13.66      3.05 o 
   2  14   6       78.83       81.93      4.62 o 
   3  14   6      366.33      345.36      8.69 o 
   4  14   6        7.76        6.15      1.74 o 
   0  15   6        4.83        3.85      2.45 o 
   1  15   6        0.36        0.00      2.72 o 
   2  15   6      309.43      309.82      8.40 o 
   3  15   6       19.99       13.02      3.39 o 
  -2 -10   7        2.89        2.85      2.27 o 
  -1 -10   7        0.15        0.00      1.49 o 
   0 -10   7       10.09       11.95      1.93 o 
   1 -10   7        1.69        2.59      1.65 o 
   2 -10   7       10.57       10.10      2.77 o 
  -3  -9   7       26.43       25.81      2.14 o 
  -2  -9   7       32.33       33.21      2.31 o 
  -1  -9   7      302.23      304.63      5.29 o 
   0  -9   7        0.89        1.56      1.52 o 
   1  -9   7       25.52       25.18      2.12 o 
   2  -9   7        3.01        3.15      1.79 o 
   3  -9   7        6.45        9.62      2.78 o 
  -4  -8   7       69.84       77.56      3.11 o 
  -3  -8   7       75.15       69.58      2.89 o 
  -2  -8   7        0.61        1.17      1.39 o 
  -1  -8   7       25.84       22.00      1.93 o 
   0  -8   7       55.44       51.69      2.46 o 
   1  -8   7       31.83       34.12      2.22 o 
   2  -8   7       57.85       55.41      2.72 o 
   3  -8   7        5.22        5.59      2.48 o 
   4  -8   7       43.58       47.50      2.84 o 
  -4  -7   7      126.13      139.31      3.81 o 
  -3  -7   7      290.30      287.73      4.98 o 
  -2  -7   7      362.23      358.83      5.33 o 
  -1  -7   7        0.09        0.02      1.36 o 
   0  -7   7      159.76      152.00      3.56 o 
   1  -7   7        0.12        0.00      1.44 o 
   2  -7   7       79.23       77.09      4.10 o 
   3  -7   7        2.29        0.00      2.35 o 
   4  -7   7       19.84       21.42      2.22 o 
  -5  -6   7       49.05       60.46      4.13 o 
  -4  -6   7        0.41        0.92      1.47 o 
  -3  -6   7        2.92        2.77      1.43 o 
  -2  -6   7      151.24      147.44      3.42 o 
  -1  -6   7      967.47      933.43     10.68 o 
   0  -6   7       31.16       34.00      1.94 o 
   1  -6   7       12.41       11.00      1.58 o 
   2  -6   7      483.16      488.55      8.76 o 
   3  -6   7      171.17      170.27      3.85 o 
   4  -6   7      196.42      216.04      4.71 o 
   5  -6   7       10.30        8.50      3.39 o 
  -5  -5   7       16.93       18.34      2.78 o 
  -4  -5   7       37.11       30.43      2.04 o 
  -3  -5   7       53.67       57.73      2.40 o 
  -2  -5   7      119.20      114.07      2.92 o 
  -1  -5   7      122.93      125.09      2.94 o 
   0  -5   7      142.64      135.29      3.05 o 
   1  -5   7      292.21      291.51      4.39 o 
   2  -5   7      262.89      262.42      6.39 o 
   3  -5   7      286.79      274.66      7.11 o 
   4  -5   7      168.20      164.63      5.55 o 
   5  -5   7      140.01      148.82      5.90 o 
  -5  -4   7        2.02        1.61      2.08 o 
  -4  -4   7        0.11        0.83      1.27 o 
  -3  -4   7      367.00      366.79      4.99 o 
  -2  -4   7      432.98      419.73      4.96 o 
  -1  -4   7      120.08      119.94      2.72 o 
   0  -4   7        5.38        4.28      0.86 o 
   1  -4   7      297.96      314.71      4.28 o 
   2  -4   7     1033.61      988.15      8.29 o 
   3  -4   7       11.85       12.17      1.68 o 
   4  -4   7       34.02       34.06      3.27 o 
   5  -4   7       63.48       67.85      4.31 o 
  -6  -3   7        8.33        9.66      2.59 o 
  -5  -3   7        8.51        7.69      2.57 o 
  -4  -3   7       96.77      101.75      4.56 o 
  -3  -3   7       80.95       83.91      2.54 o 
  -2  -3   7      385.32      380.88      4.50 o 
  -1  -3   7      165.72      163.86      2.92 o 
   0  -3   7       19.07       21.63      1.06 o 
   1  -3   7      174.20      166.15      2.99 o 
   2  -3   7      548.68      529.76      5.20 o 
   3  -3   7     1388.22     1356.40      9.09 o 
   4  -3   7       66.24       62.50      3.65 o 
   5  -3   7       68.99       69.54      4.20 o 
   6  -3   7        1.90        2.02      2.97 o 
  -6  -2   7        1.85        1.93      2.38 o 
  -5  -2   7        0.10        0.77      1.99 o 
  -4  -2   7        1.59        3.30      2.14 o 
  -3  -2   7      982.72      948.41     11.38 o 
  -2  -2   7      199.53      200.88      3.17 o 
  -1  -2   7       13.07       13.93      0.85 o 
   0  -2   7      166.99      186.77      2.27 o 
   1  -2   7      259.93      260.20      3.42 o 
   2  -2   7        0.00        0.14      1.00 o 
   3  -2   7       44.27       38.86      2.00 o 
   4  -2   7       13.77       12.87      2.47 o 
   5  -2   7      176.06      158.77      5.62 o 
   6  -2   7        5.89        3.02      2.79 o 
  -6  -1   7       51.20       41.34      3.49 o 
  -5  -1   7       28.87       31.34      3.13 o 
  -4  -1   7        3.56        2.11      1.92 o 
  -3  -1   7      304.04      292.25      6.34 o 
  -2  -1   7      321.13      313.59      3.71 o 
  -1  -1   7       69.29       74.23      1.40 o 
   0  -1   7      232.14      216.74      2.04 o 
   1  -1   7      105.27       85.96      3.08 o 
   2  -1   7       15.52       13.47      1.16 o 
   3  -1   7       71.71       72.20      3.09 o 
   4  -1   7       92.57       88.78      3.91 o 
   5  -1   7      379.88      368.33      7.91 o 
   6  -1   7        8.49        6.98      2.99 o 
  -6   0   7       25.06       27.09      3.25 o 
  -5   0   7       58.92       66.70      4.04 o 
  -4   0   7      123.50      113.69      4.53 o 
  -3   0   7       75.32       72.55      3.47 o 
  -2   0   7       88.09       92.08      3.39 o 
  -1   0   7        1.76        2.78      0.86 o 
   0   0   7      473.37      520.58      3.86 o 
   1   0   7      404.37      436.23      5.32 o 
   2   0   7        7.10        6.00      0.94 o 
   3   0   7      333.86      317.20      5.61 o 
   4   0   7      283.79      280.21      6.09 o 
   5   0   7       78.06       74.44      4.03 o 
   6   0   7       91.48       94.22      4.91 o 
  -6   1   7       11.22       13.26      2.87 o 
  -5   1   7       80.62       68.37      4.11 o 
  -4   1   7        2.04        1.14      1.91 o 
  -3   1   7        8.31        6.05      1.81 o 
  -2   1   7       65.45       62.40      2.83 o 
  -1   1   7        0.01        0.20      0.79 o 
   0   1   7     1792.80     1937.43      7.05 o 
   1   1   7       15.88       14.38      0.68 o 
   2   1   7        0.42        0.63      0.77 o 
   3   1   7       20.14       17.21      1.91 o 
   4   1   7        0.98        1.99      1.95 o 
   5   1   7       58.45       61.19      3.68 o 
   6   1   7        7.32        7.69      2.85 o 
   7   1   7       15.07       10.89      3.16 o 
  -6   2   7        0.86        1.45      2.40 o 
  -5   2   7       18.07       18.93      2.76 o 
  -4   2   7       22.16       15.16      2.34 o 
  -3   2   7       23.39       24.61      2.36 o 
  -2   2   7       43.12       48.28      2.48 o 
  -1   2   7      165.03      172.47      2.71 o 
   0   2   7      742.85      754.84      4.38 o 
   1   2   7       89.35       98.69      1.14 o 
   2   2   7      106.56      100.62      1.69 o 
   3   2   7      176.64      174.34      4.06 o 
   4   2   7       17.22       17.43      2.28 o 
   5   2   7        7.16        5.88      2.18 o 
   6   2   7       86.73       75.48      4.34 o 
   7   2   7        0.43        0.94      2.91 o 
  -6   3   7       20.58       20.21      3.09 o 
  -5   3   7      171.94      168.25      5.87 o 
  -4   3   7      107.31       91.74      4.03 o 
  -3   3   7        6.40        4.14      1.72 o 
  -2   3   7      306.45      310.51      5.50 o 
  -1   3   7      134.64      145.40      2.52 o 
   0   3   7       72.18       71.19      1.24 o 
   1   3   7      397.43      411.90      2.26 o 
   2   3   7        8.44        8.84      0.52 o 
   3   3   7        3.75        2.69      0.86 o 
   4   3   7        1.66        0.02      1.86 o 
   5   3   7        1.42        2.55      2.26 o 
   6   3   7       13.09       11.80      2.97 o 
   7   3   7       11.23       10.89      3.18 o 
  -6   4   7       44.95       46.56      4.12 o 
  -5   4   7       79.03       83.00      4.37 o 
  -4   4   7        9.57        8.09      2.01 o 
  -3   4   7       71.12       67.23      3.17 o 
  -2   4   7      268.24      259.02      5.01 o 
  -1   4   7      436.89      437.83      2.81 o 
   0   4   7       68.18       63.39      1.18 o 
   1   4   7      380.97      396.25      2.60 o 
   2   4   7      409.66      421.53      3.51 o 
   3   4   7        1.95        2.64      0.77 o 
   4   4   7        3.15        1.64      1.89 o 
   5   4   7        4.04        5.48      2.29 o 
   6   4   7        0.24        0.57      2.67 o 
   7   4   7       38.93       38.95      4.06 o 
  -5   5   7        1.92        1.31      1.60 o 
  -4   5   7        9.10        4.81      1.43 o 
  -3   5   7        1.72        0.92      1.21 o 
  -2   5   7      185.72      178.02      2.43 o 
  -1   5   7      146.73      152.47      2.66 o 
   0   5   7       38.63       35.94      0.88 o 
   1   5   7      172.87      169.48      1.81 o 
   2   5   7       26.88       35.60      0.85 o 
   3   5   7        0.95        2.13      0.81 o 
   4   5   7       66.95       60.99      1.70 o 
   5   5   7        0.63        0.50      2.12 o 
   6   5   7       98.06      102.50      4.92 o 
   7   5   7        4.85        7.66      3.15 o 
  -5   6   7        7.52        7.96      2.10 o 
  -4   6   7        4.19        3.93      1.42 o 
  -3   6   7        5.05        5.15      1.29 o 
  -2   6   7       66.27       67.59      1.68 o 
  -1   6   7      183.45      186.42      2.36 o 
   0   6   7      102.04       98.74      1.20 o 
   1   6   7       64.65       73.36      1.38 o 
   2   6   7      221.72      225.63      1.90 o 
   3   6   7        5.96        6.67      0.77 o 
   4   6   7       15.85       10.61      1.12 o 
   5   6   7      297.98      318.21      6.20 o 
   6   6   7       15.58       15.20      3.03 o 
   7   6   7       21.10       19.01      3.58 o 
  -5   7   7       10.28       12.22      1.89 o 
  -4   7   7        2.98        2.44      1.37 o 
  -3   7   7       44.47       45.50      1.70 o 
  -2   7   7        9.18        9.47      1.01 o 
  -1   7   7      248.02      263.62      3.14 o 
   0   7   7        0.31        0.33      0.59 o 
   1   7   7       24.67       22.52      0.96 o 
   2   7   7        0.00        0.74      0.85 o 
   3   7   7       11.11       15.92      0.93 o 
   4   7   7      160.84      162.64      3.80 o 
   5   7   7      258.15      258.78      6.69 o 
   6   7   7      121.64      118.08      5.31 o 
   7   7   7       46.32       47.30      4.22 o 
  -5   8   7        3.46        4.58      2.79 o 
  -4   8   7        0.57        1.57      2.49 o 
  -3   8   7       25.14       25.06      1.99 o 
  -2   8   7       20.33       18.05      1.73 o 
  -1   8   7      158.35      152.54      2.59 o 
   0   8   7        6.07        6.84      1.35 o 
   1   8   7        9.00        6.95      0.72 o 
   2   8   7       87.61       99.05      3.55 o 
   3   8   7      105.00       97.78      1.76 o 
   4   8   7        0.05        0.00      1.03 o 
   5   8   7       75.98       77.84      2.75 o 
   6   8   7       50.14       53.81      4.05 o 
  -4   9   7        0.15        0.21      1.67 o 
  -3   9   7       27.46       28.21      2.16 o 
  -2   9   7       14.03       14.37      1.73 o 
  -1   9   7        4.92        5.56      1.18 o 
   0   9   7      291.81      314.10      5.22 o 
   1   9   7       55.37       58.55      2.21 o 
   2   9   7       21.72       22.94      1.65 o 
   3   9   7      278.20      284.59      2.93 o 
   4   9   7        0.01        0.00      1.07 o 
   5   9   7      188.90      188.54      3.31 o 
   6   9   7        2.52        2.44      2.78 o 
  -4  10   7        0.63        0.82      1.83 o 
  -3  10   7       23.24       22.51      2.13 o 
  -2  10   7        5.31        4.52      1.67 o 
  -1  10   7       76.01       79.08      2.24 o 
   0  10   7       14.99       13.79      2.31 o 
   1  10   7        1.66        1.76      2.12 o 
   2  10   7        0.02        0.36      1.24 o 
   3  10   7       17.99       19.59      2.48 o 
   4  10   7        1.49        0.77      1.08 o 
   5  10   7        2.30        1.71      1.25 o 
   6  10   7        9.56        9.29      1.94 o 
  -3  11   7       17.38       17.66      2.19 o 
  -2  11   7       82.09       82.81      2.46 o 
  -1  11   7        5.23        4.98      1.32 o 
   0  11   7      103.05      100.89      4.23 o 
   1  11   7        0.34        1.39      2.19 o 
   2  11   7        7.87        7.80      2.31 o 
   3  11   7       46.58       45.11      3.22 o 
   4  11   7       49.02       44.79      2.27 o 
   5  11   7       20.33       21.78      1.67 o 
   6  11   7       24.65       31.80      2.86 o 
  -3  12   7        5.77        4.11      2.08 o 
  -2  12   7       28.82       29.81      1.87 o 
  -1  12   7       78.56       83.60      3.04 o 
   0  12   7      180.87      173.84      5.58 o 
   1  12   7       40.98       48.82      3.60 o 
   2  12   7        0.88        0.00      2.45 o 
   3  12   7        6.42        1.73      2.30 o 
   4  12   7       60.40       59.64      4.02 o 
   5  12   7       10.02       10.74      1.51 o 
  -2  13   7      264.08      284.03      8.13 o 
  -1  13   7       22.13       23.00      2.91 o 
   0  13   7       28.97       26.69      3.09 o 
   1  13   7       29.47       27.50      3.13 o 
   2  13   7       33.39       29.74      3.44 o 
   3  13   7       75.77       79.18      4.50 o 
   4  13   7       67.93       58.49      4.11 o 
   5  13   7       39.78       45.63      3.88 o 
  -1  14   7       60.32       72.55      3.27 o 
   0  14   7        0.12        0.00      2.44 o 
   1  14   7        0.85        4.18      2.81 o 
   2  14   7       15.75       16.14      3.05 o 
   3  14   7      208.95      193.07      6.73 o 
   4  14   7       28.95       28.76      3.51 o 
   0  15   7        0.35        0.00      2.60 o 
   1  15   7       13.60       15.39      3.12 o 
   2  15   7       13.61       12.32      3.08 o 
   3  15   7        4.08        5.03      3.13 o 
  -1 -10   8        4.94        2.82      1.61 o 
   0 -10   8        2.88        2.66      1.69 o 
  -2  -9   8        3.17        3.39      1.56 o 
  -1  -9   8      118.10      125.63      3.80 o 
   0  -9   8       23.95       26.05      2.27 o 
   1  -9   8        2.84        2.01      1.71 o 
   2  -9   8       16.79       17.10      3.06 o 
  -3  -8   8       23.28       21.25      2.58 o 
  -2  -8   8       19.70       15.41      1.83 o 
  -1  -8   8       56.04       53.06      2.58 o 
   0  -8   8       10.57       10.11      1.69 o 
   1  -8   8        0.56        1.12      1.63 o 
   2  -8   8       16.37       16.54      2.82 o 
   3  -8   8      224.41      242.71      7.55 o 
  -4  -7   8        1.67        1.67      2.37 o 
  -3  -7   8       78.61       72.93      2.85 o 
  -2  -7   8        6.63        5.84      1.58 o 
  -1  -7   8      363.59      347.56      9.51 o 
   0  -7   8       27.29       23.37      1.96 o 
   1  -7   8        9.91       10.12      1.73 o 
   2  -7   8      127.92      134.49      5.34 o 
   3  -7   8       35.72       37.92      3.59 o 
   4  -7   8      129.22      149.41      6.15 o 
  -4  -6   8        0.09        3.03      2.29 o 
  -3  -6   8       13.88       15.77      2.73 o 
  -2  -6   8       26.08       24.47      1.86 o 
  -1  -6   8       51.98       51.25      2.32 o 
   0  -6   8      179.18      162.62      3.62 o 
   1  -6   8       14.88       16.40      1.74 o 
   2  -6   8        9.02        7.54      2.46 o 
   3  -6   8      169.28      168.48      6.04 o 
   4  -6   8      220.42      245.80      7.53 o 
  -5  -5   8       13.03       15.49      2.99 o 
  -4  -5   8        3.75        7.08      2.48 o 
  -3  -5   8       62.65       62.99      3.77 o 
  -2  -5   8      466.31      459.16      8.38 o 
  -1  -5   8       76.54       68.91      2.44 o 
   0  -5   8       12.46       12.51      1.52 o 
   1  -5   8       49.68       50.40      2.24 o 
   2  -5   8      202.43      193.55      5.80 o 
   3  -5   8       69.41       61.70      3.86 o 
   4  -5   8       13.09       13.04      2.04 o 
   5  -5   8       26.76       28.37      2.80 o 
  -5  -4   8        9.94       13.01      2.68 o 
  -4  -4   8       52.00       51.30      3.74 o 
  -3  -4   8      454.60      470.18      8.85 o 
  -2  -4   8       33.23       32.69      2.90 o 
  -1  -4   8       48.57       46.77      1.98 o 
   0  -4   8        2.85        1.24      1.19 o 
   1  -4   8      177.23      173.15      3.43 o 
   2  -4   8        2.97        2.77      2.14 o 
   3  -4   8        5.52        3.88      2.34 o 
   4  -4   8      136.21      132.98      3.65 o 
   5  -4   8       10.25       11.04      2.94 o 
  -5  -3   8        0.10        0.32      2.39 o 
  -4  -3   8       78.97       80.26      4.31 o 
  -3  -3   8      124.71      123.49      4.78 o 
  -2  -3   8      224.95      211.62      5.66 o 
  -1  -3   8        0.16        0.34      1.74 o 
   0  -3   8       47.34       50.20      1.48 o 
   1  -3   8      242.03      231.12      3.67 o 
   2  -3   8      785.37      790.41     10.41 o 
   3  -3   8     1214.96     1213.20      8.87 o 
   4  -3   8      106.85      115.78      3.36 o 
   5  -3   8        0.55        0.34      2.49 o 
  -5  -2   8        2.35        2.37      2.35 o 
  -4  -2   8      103.46      110.18      4.76 o 
  -3  -2   8        0.07        0.00      2.03 o 
  -2  -2   8      622.74      615.24      9.06 o 
  -1  -2   8       36.91       31.59      1.60 o 
   0  -2   8       31.35       37.32      1.25 o 
   1  -2   8       49.37       52.89      1.52 o 
   2  -2   8      652.40      673.71      9.24 o 
   3  -2   8        2.74        3.63      1.45 o 
   4  -2   8      114.28      126.26      4.59 o 
   5  -2   8       37.06       34.02      3.41 o 
   6  -2   8        0.21        0.00      2.75 o 
  -5  -1   8       12.63        9.70      2.68 o 
  -4  -1   8      461.04      464.34      8.96 o 
  -3  -1   8       22.55       20.55      2.67 o 
  -2  -1   8        0.75        1.37      1.74 o 
  -1  -1   8      235.38      260.10      3.56 o 
   0  -1   8        2.13        0.76      1.01 o 
   1  -1   8       16.78       19.79      1.43 o 
   2  -1   8      175.25      173.89      4.75 o 
   3  -1   8       66.43       58.03      2.22 o 
   4  -1   8      849.82      833.36     10.51 o 
   5  -1   8       43.86       44.51      3.52 o 
   6  -1   8       20.88       21.18      3.38 o 
  -5   0   8       26.58       25.86      3.06 o 
  -4   0   8      149.59      139.70      5.20 o 
  -3   0   8      320.09      320.13      6.87 o 
  -2   0   8       51.76       51.79      2.05 o 
  -1   0   8        4.34        1.32      0.98 o 
   0   0   8        2.03        4.57      1.06 o 
   1   0   8      126.28      147.57      2.82 o 
   2   0   8      128.56      118.86      2.36 o 
   3   0   8      251.99      263.85      3.88 o 
   4   0   8        2.06        2.22      2.13 o 
   5   0   8      363.00      353.97      7.72 o 
   6   0   8        9.93        9.14      2.78 o 
  -5   1   8       23.24       23.33      3.15 o 
  -4   1   8       26.17       36.21      3.08 o 
  -3   1   8       13.88       13.29      2.17 o 
  -2   1   8      567.99      554.53      8.03 o 
  -1   1   8       41.83       42.07      1.63 o 
   0   1   8       49.55       56.21      1.79 o 
   1   1   8      163.99      192.40      3.07 o 
   2   1   8       72.22       80.15      1.67 o 
   3   1   8      232.40      224.66      8.25 o 
   4   1   8       87.13       84.24      3.71 o 
   5   1   8       17.75       18.03      2.73 o 
   6   1   8      113.76      106.01      5.10 o 
  -5   2   8       13.46       13.99      2.83 o 
  -4   2   8      133.17      137.47      5.01 o 
  -3   2   8      366.51      362.88      7.08 o 
  -2   2   8        5.10        6.95      1.71 o 
  -1   2   8      412.10      402.70      4.34 o 
   0   2   8       58.29       56.94      1.76 o 
   1   2   8      109.96      114.05      1.76 o 
   2   2   8      185.23      198.44      2.43 o 
   3   2   8        3.39        4.49      1.12 o 
   4   2   8      183.93      181.45      4.92 o 
   5   2   8      249.71      243.37      6.25 o 
   6   2   8        3.48        2.65      2.69 o 
  -5   3   8      101.34       98.41      4.75 o 
  -4   3   8      367.89      343.35      7.52 o 
  -3   3   8        5.18        5.07      1.92 o 
  -2   3   8       62.69       57.94      2.83 o 
  -1   3   8       93.01       96.69      2.25 o 
   0   3   8      611.01      617.12      4.10 o 
   1   3   8       59.57       74.07      1.19 o 
   2   3   8       57.53       53.46      1.29 o 
   3   3   8       33.41       35.14      1.37 o 
   4   3   8       33.68       34.95      2.78 o 
   5   3   8       73.42       66.32      3.77 o 
   6   3   8        0.20        0.48      2.55 o 
   7   3   8       25.13       17.08      3.33 o 
  -5   4   8      281.82      315.39      7.95 o 
  -4   4   8       75.28       67.03      3.73 o 
  -3   4   8       65.12       65.60      3.29 o 
  -2   4   8       58.79       59.10      2.84 o 
  -1   4   8        1.82        1.44      0.82 o 
   0   4   8        7.77        8.17      0.84 o 
   1   4   8       11.21       13.09      0.63 o 
   2   4   8      193.46      189.08      2.01 o 
   3   4   8        4.04        6.67      0.76 o 
   4   4   8        6.80        7.38      1.45 o 
   5   4   8       21.11       18.09      2.86 o 
   6   4   8       23.76       21.39      3.37 o 
   7   4   8       82.55       77.88      4.92 o 
  -5   5   8      189.06      205.22      4.73 o 
  -4   5   8       20.20       21.50      3.63 o 
  -3   5   8       15.23       11.99      1.54 o 
  -2   5   8        0.00        0.68      1.11 o 
  -1   5   8       29.99       31.16      1.24 o 
   0   5   8      207.16      212.83      2.48 o 
   1   5   8       82.60       74.47      1.32 o 
   2   5   8      170.34      172.55      1.94 o 
   3   5   8       65.13       58.55      1.31 o 
   4   5   8       27.40       26.79      1.86 o 
   5   5   8        0.07        1.21      1.40 o 
   6   5   8        7.03        4.12      2.53 o 
   7   5   8       12.94       15.77      3.18 o 
  -5   6   8        1.24        2.41      1.79 o 
  -4   6   8      108.03      100.22      3.82 o 
  -3   6   8      310.86      299.36      9.76 o 
  -2   6   8       22.87       22.14      1.56 o 
  -1   6   8      280.72      270.12      2.84 o 
   0   6   8       76.59       62.52      1.32 o 
   1   6   8       23.55       21.85      1.14 o 
   2   6   8       21.60       22.11      0.97 o 
   3   6   8        1.30        4.07      0.96 o 
   4   6   8        0.25        0.54      0.99 o 
   5   6   8        2.65        1.24      1.51 o 
   6   6   8       45.60       47.60      3.78 o 
   7   6   8        0.56        0.36      2.59 o 
  -5   7   8        8.03        6.69      1.89 o 
  -4   7   8        8.84        7.78      1.61 o 
  -3   7   8       45.96       45.13      2.15 o 
  -2   7   8      750.79      688.68      9.98 o 
  -1   7   8       43.15       41.35      1.81 o 
   0   7   8      273.16      268.31      3.26 o 
   1   7   8        2.68        2.09      0.93 o 
   2   7   8        0.34        1.03      0.70 o 
   3   7   8        0.89        1.66      0.96 o 
   4   7   8        2.70        2.56      1.03 o 
   5   7   8       17.24       16.89      1.81 o 
   6   7   8       18.51       20.46      3.23 o 
  -4   8   8        1.47        2.39      2.71 o 
  -3   8   8      172.78      185.12      5.99 o 
  -2   8   8        8.82        8.30      1.54 o 
  -1   8   8      204.72      198.44      2.97 o 
   0   8   8       71.23       70.51      2.40 o 
   1   8   8        4.81        7.09      1.09 o 
   2   8   8      135.97      137.53      3.24 o 
   3   8   8        0.26        0.44      1.01 o 
   4   8   8       11.06       10.38      1.23 o 
   5   8   8       21.59       21.53      2.95 o 
   6   8   8       14.77       16.22      3.30 o 
  -4   9   8        8.56        6.20      2.78 o 
  -3   9   8      120.61      120.74      5.18 o 
  -2   9   8      120.37      126.03      3.31 o 
  -1   9   8       45.97       47.35      1.79 o 
   0   9   8       49.26       58.63      2.37 o 
   1   9   8        0.57        1.08      1.28 o 
   2   9   8        5.37        5.87      1.38 o 
   3   9   8       35.15       32.65      1.56 o 
   4   9   8        3.66        4.07      1.45 o 
   5   9   8       29.30       30.29      2.11 o 
   6   9   8       57.53       57.98      4.26 o 
  -4  10   8        3.05        2.48      2.75 o 
  -3  10   8       15.79       17.30      2.05 o 
  -2  10   8       76.11       70.17      2.81 o 
  -1  10   8       10.93       12.24      1.38 o 
   0  10   8       50.87       36.89      2.11 o 
   1  10   8       22.93       27.44      2.85 o 
   2  10   8       45.62       39.95      2.07 o 
   3  10   8       45.49       45.55      2.10 o 
   4  10   8       15.02       13.97      1.73 o 
   5  10   8       25.80       22.86      2.05 o 
   6  10   8       15.68       20.91      2.25 o 
  -3  11   8        0.03        0.00      1.74 o 
  -2  11   8        0.42        0.00      1.70 o 
  -1  11   8       14.10       14.03      1.49 o 
   0  11   8       22.78       13.60      2.49 o 
   1  11   8        3.11        3.75      2.29 o 
   2  11   8        5.01        6.56      1.39 o 
   3  11   8        0.24        0.61      2.11 o 
   4  11   8        0.19        0.00      1.66 o 
   5  11   8       19.24       18.05      2.06 o 
  -3  12   8       10.62        9.11      2.28 o 
  -2  12   8       18.34       19.09      2.23 o 
  -1  12   8        1.41        0.63      1.63 o 
   0  12   8        6.93        6.85      2.43 o 
   1  12   8       16.03       13.00      2.71 o 
   2  12   8        0.62        2.07      2.16 o 
   3  12   8       13.21       13.32      2.70 o 
   4  12   8        6.62        5.41      2.50 o 
   5  12   8       24.69       25.66      2.70 o 
  -2  13   8      188.66      200.73      4.71 o 
  -1  13   8        0.01        1.26      1.74 o 
   0  13   8       83.36       78.66      4.37 o 
   1  13   8       41.46       43.62      3.76 o 
   2  13   8        9.57        7.12      2.74 o 
   3  13   8      297.39      312.47      8.01 o 
   4  13   8        0.16        0.00      2.74 o 
  -1  14   8      113.34      126.61      4.04 o 
   0  14   8       11.51       11.42      2.73 o 
   1  14   8        4.13        0.62      2.86 o 
   2  14   8       32.92       35.64      3.77 o 
   3  14   8       22.78       25.25      3.57 o 
   4  14   8        0.27        0.00      2.57 o 
   0  15   8       14.33       17.49      3.07 o 
   1  15   8        3.22        0.00      3.00 o 
   2  15   8        0.08        0.00      2.85 o 
  -1  -9   9       12.67       14.81      2.00 o 
   0  -9   9        5.58        3.98      1.72 o 
   1  -9   9        9.54        6.61      1.92 o 
  -2  -8   9        0.48        0.00      2.22 o 
  -1  -8   9       94.59       96.08      3.37 o 
   0  -8   9       14.92       13.61      1.83 o 
   1  -8   9        0.24        0.00      1.63 o 
   2  -8   9       59.25       63.68      4.40 o 
  -3  -7   9        2.74        4.87      2.36 o 
  -2  -7   9       10.69        8.29      2.54 o 
  -1  -7   9       25.14       22.73      2.89 o 
   0  -7   9       76.11       72.05      2.83 o 
   1  -7   9       33.38       34.28      2.32 o 
   2  -7   9       15.60       16.80      2.92 o 
   3  -7   9       17.22       22.59      3.38 o 
  -4  -6   9        9.25        6.87      2.61 o 
  -3  -6   9        0.97        2.40      2.22 o 
  -2  -6   9        8.63        9.14      2.36 o 
  -1  -6   9       52.06       50.77      3.59 o 
   0  -6   9        1.54        0.86      1.30 o 
   1  -6   9      117.64      116.76      4.88 o 
   2  -6   9        4.26        2.98      2.43 o 
   3  -6   9       27.33       30.34      3.50 o 
   4  -6   9        0.09        0.66      2.80 o 
  -4  -5   9        8.84       11.88      2.63 o 
  -3  -5   9       27.86       28.46      3.14 o 
  -2  -5   9       41.90       42.06      3.31 o 
  -1  -5   9        0.00        0.65      1.89 o 
   0  -5   9        3.17        3.63      2.18 o 
   1  -5   9      110.09      105.47      3.47 o 
   2  -5   9      185.99      186.33      6.05 o 
   3  -5   9       10.25        9.18      2.68 o 
   4  -5   9      194.28      189.94      6.75 o 
  -4  -4   9       47.09       51.52      3.92 o 
  -3  -4   9      116.15      113.38      4.85 o 
  -2  -4   9       88.27       90.77      4.26 o 
  -1  -4   9       32.53       31.16      2.95 o 
   0  -4   9      112.05       97.44      4.27 o 
   1  -4   9        0.00        0.56      1.21 o 
   2  -4   9       47.91       42.64      3.31 o 
   3  -4   9       53.44       51.52      3.79 o 
   4  -4   9       18.08       22.00      3.04 o 
   5  -4   9      284.90      321.00      8.60 o 
  -5  -3   9       53.41       66.15      4.47 o 
  -4  -3   9       20.92       22.56      3.15 o 
  -3  -3   9       36.11       35.37      3.17 o 
  -2  -3   9       69.20       72.82      3.86 o 
  -1  -3   9        7.35        7.25      2.08 o 
   0  -3   9        3.76        1.32      1.81 o 
   1  -3   9       26.27       23.42      1.77 o 
   2  -3   9      182.86      186.50      5.59 o 
   3  -3   9      323.35      334.93      7.58 o 
   4  -3   9       13.18       16.35      2.77 o 
   5  -3   9        9.73        8.51      1.91 o 
  -5  -2   9        0.08        0.00      2.12 o 
  -4  -2   9       52.44       52.41      3.70 o 
  -3  -2   9        1.14        0.74      1.99 o 
  -2  -2   9       70.83       77.77      3.91 o 
  -1  -2   9       45.09       41.93      3.01 o 
   0  -2   9       14.40       10.06      1.35 o 
   1  -2   9       18.43       14.99      1.57 o 
   2  -2   9        1.40        2.13      1.99 o 
   3  -2   9      166.07      167.10      5.36 o 
   4  -2   9      277.56      286.80      4.87 o 
   5  -2   9      129.00      119.11      5.15 o 
  -5  -1   9       33.14       34.17      3.65 o 
  -4  -1   9       62.88       61.72      3.95 o 
  -3  -1   9        1.48        3.09      2.10 o 
  -2  -1   9      669.90      670.38      9.76 o 
  -1  -1   9       21.34       16.06      1.38 o 
   0  -1   9      322.61      342.28      4.40 o 
   1  -1   9       55.37       52.03      2.08 o 
   2  -1   9      623.32      597.51      8.82 o 
   3  -1   9        0.07        0.00      2.00 o 
   4  -1   9        0.03        0.17      1.39 o 
   5  -1   9       52.50       59.94      3.86 o 
   6  -1   9        1.36        1.36      2.65 o 
  -5   0   9        2.06        1.72      2.40 o 
  -4   0   9       10.67        9.27      2.44 o 
  -3   0   9      627.61      621.31      9.80 o 
  -2   0   9       48.33       46.45      2.77 o 
  -1   0   9      285.97      283.09      3.96 o 
   0   0   9        2.74        2.34      1.13 o 
   1   0   9        8.26        5.22      1.23 o 
   2   0   9       86.97       92.44      2.63 o 
   3   0   9      309.90      315.87      6.63 o 
   4   0   9      134.55      136.92      3.35 o 
   5   0   9        8.93        9.10      2.49 o 
   6   0   9       72.80       71.55      4.44 o 
  -5   1   9       27.24       27.16      3.18 o 
  -4   1   9      255.61      256.22      6.96 o 
  -3   1   9      306.12      310.27      6.96 o 
  -2   1   9       50.93       49.22      2.00 o 
  -1   1   9      253.09      251.92      3.73 o 
   0   1   9       28.99       38.02      1.69 o 
   1   1   9        6.69        6.57      1.22 o 
   2   1   9      176.69      176.06      4.02 o 
   3   1   9      912.25      880.48     21.65 o 
   4   1   9       85.92       85.97      2.81 o 
   5   1   9      165.85      154.48      5.29 o 
   6   1   9        5.32        6.35      2.65 o 
  -5   2   9      133.45      145.10      5.83 o 
  -4   2   9       60.50       65.62      3.93 o 
  -3   2   9        3.62        2.73      1.95 o 
  -2   2   9      182.22      177.94      4.92 o 
  -1   2   9       20.60       20.27      1.43 o 
   0   2   9      194.67      176.36      3.08 o 
   1   2   9       45.74       51.61      1.90 o 
   2   2   9       28.26       30.20      1.68 o 
   3   2   9      192.97      183.96      2.75 o 
   4   2   9        2.14        3.31      2.10 o 
   5   2   9      116.18      121.20      4.78 o 
   6   2   9        0.00        0.53      2.61 o 
  -5   3   9        0.38        0.22      2.01 o 
  -4   3   9        7.18        6.56      2.43 o 
  -3   3   9        1.74        3.60      1.93 o 
  -2   3   9       84.87       80.77      3.45 o 
  -1   3   9        0.31        0.33      1.03 o 
   0   3   9       12.43       11.58      1.22 o 
   1   3   9      353.24      357.32      4.37 o 
   2   3   9       29.91       35.05      1.80 o 
   3   3   9       76.45       74.49      1.86 o 
   4   3   9      122.27      121.70      4.31 o 
   5   3   9        0.62        0.01      2.33 o 
   6   3   9       28.31       29.78      3.47 o 
  -5   4   9      462.23      495.05     10.00 o 
  -4   4   9        1.68        1.09      2.08 o 
  -3   4   9       40.79       37.37      2.74 o 
  -2   4   9        0.42        0.00      1.63 o 
  -1   4   9       34.34       37.14      1.43 o 
   0   4   9      805.49      786.09     10.75 o 
   1   4   9        5.13        3.35      0.79 o 
   2   4   9        1.11        1.38      0.66 o 
   3   4   9        9.04        8.51      0.84 o 
   4   4   9       78.70       77.01      2.59 o 
   5   4   9       13.16       10.50      2.55 o 
   6   4   9       51.74       49.14      3.92 o 
  -5   5   9      288.12      301.59      5.78 o 
  -4   5   9      257.48      278.43      5.37 o 
  -3   5   9        7.84        5.63      1.50 o 
  -2   5   9       10.37       14.14      1.48 o 
  -1   5   9      431.94      438.56      5.05 o 
   0   5   9      192.53      202.18      2.90 o 
   1   5   9        0.29        0.02      0.84 o 
   2   5   9       97.80       96.85      1.59 o 
   3   5   9        8.74        9.02      1.07 o 
   4   5   9       72.26       67.03      2.48 o 
   5   5   9       11.90       10.99      1.83 o 
   6   5   9      151.96      147.45      4.01 o 
  -5   6   9      341.51      385.10     14.75 o 
  -4   6   9       29.27       31.26      2.28 o 
  -3   6   9       69.11       61.45      2.49 o 
  -2   6   9        4.04        4.15      1.24 o 
  -1   6   9       26.83       22.80      1.47 o 
   0   6   9       43.06       40.56      1.95 o 
   1   6   9       78.23       85.42      2.49 o 
   2   6   9      368.31      351.19      4.66 o 
   3   6   9       91.95       94.63      2.10 o 
   4   6   9        5.18        6.63      1.49 o 
   5   6   9       51.32       51.10      2.48 o 
   6   6   9        1.95        2.36      1.75 o 
  -4   7   9       50.20       57.70      4.20 o 
  -3   7   9       18.09       14.13      2.78 o 
  -2   7   9       21.91       23.79      2.73 o 
  -1   7   9       16.31       12.11      2.34 o 
   0   7   9        1.90        2.12      1.07 o 
   1   7   9       34.66       38.67      1.55 o 
   2   7   9        3.87        5.07      1.58 o 
   3   7   9       27.91       26.15      1.42 o 
   4   7   9      195.28      184.77      2.98 o 
   5   7   9        9.11       10.63      1.67 o 
   6   7   9        7.87        6.06      2.82 o 
  -4   8   9       11.23        9.47      2.94 o 
  -3   8   9      185.17      187.80      6.27 o 
  -2   8   9      648.83      628.01     10.09 o 
  -1   8   9       31.38       28.32      2.79 o 
   0   8   9       11.26       11.15      1.29 o 
   1   8   9        7.13        5.75      1.13 o 
   2   8   9      277.97      262.08      4.19 o 
   3   8   9      108.26      107.06      2.35 o 
   4   8   9       18.63       12.94      1.34 o 
   5   8   9       30.68       24.25      3.01 o 
   6   8   9        3.14        3.05      2.60 o 
  -4   9   9       16.98       15.63      3.44 o 
  -3   9   9       49.97       48.55      4.00 o 
  -2   9   9      100.84       90.91      4.58 o 
  -1   9   9      184.05      158.43      3.48 o 
   0   9   9       30.97       28.77      1.97 o 
   1   9   9        4.62        7.33      1.24 o 
   2   9   9      118.82      117.11      3.05 o 
   3   9   9       29.32       26.14      1.50 o 
   4   9   9       15.48       13.24      1.37 o 
   5   9   9        0.02        0.00      2.40 o 
   6   9   9        0.41        1.11      2.77 o 
  -3  10   9        1.42        2.04      2.88 o 
  -2  10   9      140.01      132.73      5.49 o 
  -1  10   9        0.67        1.99      1.21 o 
   0  10   9        0.96        4.29      1.47 o 
   1  10   9        1.06        3.22      1.53 o 
   2  10   9       10.94        6.96      1.54 o 
   3  10   9       12.48       13.85      1.63 o 
   4  10   9        9.15        9.21      1.68 o 
   5  10   9        0.03        1.33      1.60 o 
   6  10   9        6.47        5.31      2.72 o 
  -3  11   9       18.74       15.18      3.43 o 
  -2  11   9       24.51       21.29      2.10 o 
  -1  11   9        0.54        0.08      1.23 o 
   0  11   9       65.15       71.30      2.83 o 
   1  11   9        2.90       10.06      2.34 o 
   2  11   9        0.27        0.64      1.40 o 
   3  11   9        0.02        0.26      2.12 o 
   4  11   9        7.90        9.18      2.45 o 
   5  11   9       36.25       39.45      2.50 o 
  -2  12   9        6.86       10.45      1.99 o 
  -1  12   9        0.01        0.00      1.32 o 
   0  12   9      101.30      113.51      4.95 o 
   1  12   9       29.37       25.52      3.08 o 
   2  12   9        0.00        1.15      2.32 o 
   3  12   9        4.75        4.92      2.35 o 
   4  12   9        1.36        1.27      2.46 o 
   5  12   9        0.37        0.55      1.75 o 
  -2  13   9        2.53        2.36      2.09 o 
  -1  13   9        5.11        5.77      1.86 o 
   0  13   9       31.40       25.63      3.02 o 
   1  13   9       29.88       15.65      2.86 o 
   2  13   9        0.98        0.62      2.80 o 
   3  13   9        4.87        5.86      2.96 o 
   4  13   9      128.97      151.34      5.94 o 
  -1  14   9        9.10        9.08      1.97 o 
   0  14   9       15.95       23.14      3.29 o 
   1  14   9        0.84        0.00      2.35 o 
   2  14   9        9.04       11.89      3.45 o 
   3  14   9       95.74      117.25      5.66 o 
   1  15   9       33.39       33.27      3.59 o 
   2  15   9        1.23        2.45      3.24 o 
  -1  -8  10        0.65        0.00      2.43 o 
   0  -8  10       45.02       40.60      3.67 o 
   1  -8  10        1.01        1.42      2.63 o 
  -2  -7  10       15.30       11.18      2.65 o 
  -1  -7  10       10.27        8.60      2.41 o 
   0  -7  10       11.14        9.34      2.64 o 
   1  -7  10        1.96        0.91      2.37 o 
   2  -7  10        6.47        2.41      2.66 o 
  -3  -6  10        0.02        0.00      2.29 o 
  -2  -6  10        1.03        0.20      2.27 o 
  -1  -6  10        1.59        0.00      2.28 o 
   0  -6  10        2.91        3.49      2.43 o 
   1  -6  10        2.06        0.76      2.73 o 
   2  -6  10        0.49        3.18      2.71 o 
   3  -6  10       38.18       45.38      3.86 o 
  -3  -5  10       71.30       84.08      4.68 o 
  -2  -5  10       30.15       30.21      3.22 o 
  -1  -5  10       18.88       16.61      2.65 o 
   0  -5  10      160.31      147.37      5.52 o 
   1  -5  10        0.03        1.06      2.35 o 
   2  -5  10        0.26        0.67      2.31 o 
   3  -5  10       15.40       16.91      3.06 o 
   4  -5  10        0.26        0.03      2.49 o 
  -4  -4  10       34.28       40.95      3.71 o 
  -3  -4  10        4.10        3.94      2.21 o 
  -2  -4  10        0.89        2.01      2.27 o 
  -1  -4  10        0.22        0.00      2.22 o 
   0  -4  10       26.38       19.05      2.73 o 
   1  -4  10       36.88       36.32      3.26 o 
   2  -4  10      148.00      141.17      5.47 o 
   3  -4  10       10.92        9.14      2.68 o 
   4  -4  10        1.19        2.47      2.42 o 
  -4  -3  10        4.56        4.99      2.64 o 
  -3  -3  10       50.78       48.06      3.70 o 
  -2  -3  10       79.53       72.73      4.02 o 
  -1  -3  10        3.85        6.18      2.24 o 
   0  -3  10       20.49       30.42      2.94 o 
   1  -3  10      324.05      287.47      9.31 o 
   2  -3  10        4.42        3.60      2.24 o 
   3  -3  10       22.21       22.70      2.93 o 
   4  -3  10       28.87       26.94      3.11 o 
   5  -3  10       19.97       24.06      3.39 o 
  -4  -2  10        1.00        3.25      2.28 o 
  -3  -2  10        8.69        8.97      2.38 o 
  -2  -2  10       58.80       54.24      3.51 o 
  -1  -2  10       24.46       25.66      2.71 o 
   0  -2  10      139.80      143.54      3.21 o 
   1  -2  10       79.48       66.92      2.46 o 
   2  -2  10        1.99        2.24      2.04 o 
   3  -2  10       65.12       60.79      3.76 o 
   4  -2  10       17.15       16.18      2.85 o 
   5  -2  10        2.14        1.78      2.62 o 
  -4  -1  10        0.13        0.00      2.36 o 
  -3  -1  10       15.60       10.22      2.47 o 
  -2  -1  10      126.03      115.83      4.65 o 
  -1  -1  10      397.21      410.63      7.84 o 
   0  -1  10       68.56       60.95      2.29 o 
   1  -1  10        2.03        3.85      1.42 o 
   2  -1  10       32.16       31.02      2.02 o 
   3  -1  10        9.05        9.03      2.26 o 
   4  -1  10      345.93      351.48      7.97 o 
   5  -1  10       29.66       32.66      3.46 o 
  -5   0  10        0.08        1.84      2.28 o 
  -4   0  10        1.34        0.94      2.33 o 
  -3   0  10       61.34       57.52      3.64 o 
  -2   0  10      424.15      396.49      7.82 o 
  -1   0  10       32.35       33.09      1.82 o 
   0   0  10       24.62       22.17      1.64 o 
   1   0  10       20.46       19.90      1.71 o 
   2   0  10       74.40       69.11      2.54 o 
   3   0  10      342.97      346.08      7.25 o 
   4   0  10      504.93      501.74      9.16 o 
   5   0  10        1.10        1.44      1.60 o 
   6   0  10        0.16        0.00      2.78 o 
  -5   1  10        0.16        0.97      2.22 o 
  -4   1  10       60.47       56.74      3.92 o 
  -3   1  10      247.94      226.00      6.29 o 
  -2   1  10        0.46        1.26      1.22 o 
  -1   1  10       40.13       41.63      1.93 o 
   0   1  10        0.60        0.91      1.17 o 
   1   1  10       36.23       34.65      1.87 o 
   2   1  10      306.77      307.96      4.59 o 
   3   1  10        6.84        6.32      1.57 o 
   4   1  10       11.30       12.08      2.44 o 
   5   1  10        9.32        7.91      2.41 o 
   6   1  10        1.36        1.58      2.37 o 
  -5   2  10        1.12        1.43      2.47 o 
  -4   2  10      286.66      289.75      7.64 o 
  -3   2  10       37.18       40.02      3.06 o 
  -2   2  10      384.57      350.42      7.12 o 
  -1   2  10      360.53      370.03      4.75 o 
   0   2  10        5.42        5.12      1.25 o 
   1   2  10       11.50        8.50      1.33 o 
   2   2  10       92.10       89.53      3.39 o 
   3   2  10        0.64        0.94      1.42 o 
   4   2  10      457.00      447.72      5.55 o 
   5   2  10       32.46       32.92      3.17 o 
   6   2  10        0.99        1.11      2.60 o 
  -5   3  10        0.12        0.00      2.61 o 
  -4   3  10       98.04       95.09      4.67 o 
  -3   3  10      402.47      402.73      8.02 o 
  -2   3  10      249.40      245.64      5.85 o 
  -1   3  10       55.70       48.50      2.37 o 
   0   3  10      248.15      252.70      3.84 o 
   1   3  10       76.43       73.95      2.30 o 
   2   3  10      658.47      631.88      6.06 o 
   3   3  10       28.53       34.35      1.94 o 
   4   3  10       16.11       17.40      1.43 o 
   5   3  10        1.07        1.12      2.39 o 
   6   3  10        0.70        0.00      2.80 o 
  -5   4  10       63.91       61.56      4.16 o 
  -4   4  10        0.50        0.04      2.24 o 
  -3   4  10        1.69        2.19      1.92 o 
  -2   4  10        9.00        8.25      1.85 o 
  -1   4  10      688.82      679.62      5.21 o 
   0   4  10      314.88      309.65      4.21 o 
   1   4  10      523.38      536.84      4.21 o 
   2   4  10      620.08      620.07      5.87 o 
   3   4  10       52.28       52.89      1.82 o 
   4   4  10      145.57      149.39      2.75 o 
   5   4  10      104.67      108.05      3.36 o 
   6   4  10        4.89        5.34      2.67 o 
  -4   5  10       13.40        8.29      1.90 o 
  -3   5  10       60.45       60.49      2.55 o 
  -2   5  10       37.75       38.46      2.02 o 
  -1   5  10      883.63      876.36      8.32 o 
   0   5  10     1248.67     1205.27      6.51 o 
   1   5  10       34.28       36.72      1.38 o 
   2   5  10      128.88      132.77      5.37 o 
   3   5  10        0.05        0.39      0.97 o 
   4   5  10      237.68      240.46      4.28 o 
   5   5  10       13.15       16.91      1.98 o 
   6   5  10       15.03       13.83      2.13 o 
  -4   6  10      207.85      207.48     10.12 o 
  -3   6  10       17.91       15.80      1.75 o 
  -2   6  10        0.75        0.91      1.24 o 
  -1   6  10       49.69       49.66      3.23 o 
   0   6  10      278.56      272.12      4.28 o 
   1   6  10      113.92      118.55      2.80 o 
   2   6  10       30.84       26.21      1.35 o 
   3   6  10      171.11      166.45      2.76 o 
   4   6  10       14.84       15.16      1.68 o 
   5   6  10      239.88      244.86      4.71 o 
   6   6  10       13.39       15.59      2.13 o 
  -4   7  10        0.31        0.00      2.86 o 
  -3   7  10      107.29       97.78      4.83 o 
  -2   7  10       26.21       24.29      2.82 o 
  -1   7  10      303.95      297.43      6.65 o 
   0   7  10        0.40        0.00      1.53 o 
   1   7  10       26.50       26.38      1.47 o 
   2   7  10        0.00        0.67      1.31 o 
   3   7  10       19.76       20.38      1.39 o 
   4   7  10      153.56      160.75      3.67 o 
   5   7  10       68.04       59.45      2.67 o 
   6   7  10       36.67       34.58      2.42 o 
  -4   8  10       34.20       36.10      3.97 o 
  -3   8  10       11.24       10.15      2.85 o 
  -2   8  10        1.07        1.18      2.20 o 
  -1   8  10       19.06       16.56      2.55 o 
   0   8  10       40.05       41.08      1.80 o 
   1   8  10        4.26        5.11      1.20 o 
   2   8  10        0.70        0.51      1.33 o 
   3   8  10     1276.03     1222.78      7.98 o 
   4   8  10        0.98        1.61      1.18 o 
   5   8  10        0.51        1.97      1.59 o 
   6   8  10       17.47       15.54      3.02 o 
  -3   9  10       14.39       14.14      3.13 o 
  -2   9  10        8.49       12.94      2.77 o 
  -1   9  10       23.02       19.20      2.73 o 
   0   9  10        3.63        2.72      1.46 o 
   1   9  10        0.05        0.06      1.20 o 
   2   9  10       55.59       41.39      2.21 o 
   3   9  10        8.26        8.34      1.30 o 
   4   9  10      140.86      134.88      2.86 o 
   5   9  10       34.15       32.33      3.44 o 
   6   9  10        6.20        4.49      2.71 o 
  -3  10  10       73.41       74.11      4.81 o 
  -2  10  10      259.93      244.41      7.17 o 
  -1  10  10       39.46       39.33      3.36 o 
   0  10  10       24.28       27.19      2.04 o 
   1  10  10        6.38        7.65      1.59 o 
   2  10  10        8.33        6.51      1.62 o 
   3  10  10       59.22       56.24      2.47 o 
   4  10  10        9.41        7.50      1.33 o 
   5  10  10       18.87       19.63      3.07 o 
  -3  11  10       10.00       11.61      3.58 o 
  -2  11  10        1.82        0.71      2.75 o 
  -1  11  10       16.28       15.11      2.97 o 
   0  11  10        8.85       12.99      1.82 o 
   1  11  10       38.37       40.16      3.47 o 
   2  11  10        5.30        3.12      1.55 o 
   3  11  10      170.30      158.45      3.82 o 
   4  11  10       21.37       23.06      3.03 o 
   5  11  10        0.44        0.00      1.63 o 
  -2  12  10       24.77       28.56      3.63 o 
  -1  12  10       15.20       15.60      2.08 o 
   0  12  10       86.22       99.29      4.78 o 
   1  12  10        4.02        9.37      2.57 o 
   2  12  10        0.12        0.32      1.58 o 
   3  12  10        3.19        0.65      2.38 o 
   4  12  10        4.71        3.02      2.36 o 
   5  12  10        4.22        6.07      1.89 o 
  -1  13  10       19.90       18.53      1.83 o 
   0  13  10        9.79        5.07      2.43 o 
   1  13  10        9.04        4.50      2.23 o 
   2  13  10       24.03       15.22      2.94 o 
   3  13  10        3.46        2.35      2.56 o 
   4  13  10        0.21        1.42      2.54 o 
   0  14  10        4.22        7.17      2.46 o 
   1  14  10       27.37       31.15      3.50 o 
   2  14  10        0.07        0.00      3.10 o 
   3  14  10       32.41       35.58      3.77 o 
   0  -7  11        1.51        2.20      2.62 o 
  -2  -6  11        3.37        1.95      2.62 o 
  -1  -6  11       52.18       58.66      4.16 o 
   0  -6  11        0.94        1.85      2.52 o 
   1  -6  11        8.40       15.13      3.00 o 
   2  -6  11        0.73        0.00      2.71 o 
  -3  -5  11       66.14       86.87      5.01 o 
  -2  -5  11       45.24       65.09      4.39 o 
  -1  -5  11        2.71        1.92      2.35 o 
   0  -5  11       97.89       96.26      4.86 o 
   1  -5  11        0.09        1.10      2.37 o 
   2  -5  11        1.77        3.93      2.76 o 
   3  -5  11        4.99        7.78      2.98 o 
  -3  -4  11       43.88       46.55      3.93 o 
  -2  -4  11       21.18       25.66      3.31 o 
  -1  -4  11        3.86        2.57      2.44 o 
   0  -4  11       46.89       39.79      3.40 o 
   1  -4  11        3.12        1.73      2.50 o 
   2  -4  11       55.18       55.48      2.64 o 
   3  -4  11        2.44        2.38      2.49 o 
   4  -4  11        0.91        0.00      2.38 o 
  -3  -3  11       68.35       77.27      4.49 o 
  -2  -3  11        7.93        4.68      2.35 o 
  -1  -3  11        1.00        0.00      1.93 o 
   0  -3  11       25.54       29.65      3.08 o 
   1  -3  11      112.72       90.91      2.96 o 
   2  -3  11       21.99       26.55      2.08 o 
   3  -3  11        1.37        2.21      2.25 o 
   4  -3  11        1.25        2.39      2.78 o 
  -4  -2  11        5.22        7.47      2.55 o 
  -3  -2  11        4.35        4.97      2.50 o 
  -2  -2  11        5.82        3.29      2.20 o 
  -1  -2  11        5.88        0.44      2.14 o 
   0  -2  11       17.87       13.56      2.51 o 
   1  -2  11       17.22       16.96      1.75 o 
   2  -2  11       11.01       10.75      1.73 o 
   3  -2  11        0.33        0.00      2.11 o 
   4  -2  11        2.41        3.32      2.37 o 
  -4  -1  11        9.78       12.05      2.81 o 
  -3  -1  11        0.12        0.12      2.13 o 
  -2  -1  11        3.14        0.00      2.19 o 
  -1  -1  11      115.59      118.61      4.71 o 
   0  -1  11       36.35       18.08      1.67 o 
   1  -1  11        5.96        6.54      1.49 o 
   2  -1  11       27.99       23.48      1.95 o 
   3  -1  11       32.34       30.06      3.09 o 
   4  -1  11       38.06       33.60      3.34 o 
   5  -1  11        0.04        2.44      2.59 o 
  -4   0  11        3.32        9.19      2.66 o 
  -3   0  11       44.00       38.42      3.27 o 
  -2   0  11        8.23        9.90      2.31 o 
  -1   0  11        0.62        1.19      1.21 o 
   0   0  11       39.78       38.31      2.04 o 
   1   0  11        5.37        5.47      1.46 o 
   2   0  11      151.07      138.69      3.46 o 
   3   0  11        0.23        0.38      1.54 o 
   4   0  11       22.03       21.84      2.90 o 
   5   0  11       32.10       38.98      3.65 o 
  -4   1  11        0.68        0.90      2.62 o 
  -3   1  11       26.79       28.31      3.00 o 
  -2   1  11        0.04        0.70      2.11 o 
  -1   1  11       32.44       26.73      1.79 o 
   0   1  11      119.92      114.95      3.00 o 
   1   1  11       51.26       40.25      2.11 o 
   2   1  11      281.40      251.49      4.39 o 
   3   1  11       18.24       19.09      1.94 o 
   4   1  11        0.09        0.00      2.26 o 
   5   1  11        5.68        5.30      2.46 o 
  -4   2  11        5.77        4.61      2.21 o 
  -3   2  11      327.58      315.02      7.54 o 
  -2   2  11        0.04        0.33      1.27 o 
  -1   2  11      295.18      293.83      4.51 o 
   0   2  11       48.56       49.30      2.14 o 
   1   2  11       96.92       88.33      2.69 o 
   2   2  11      136.69      130.92      3.25 o 
   3   2  11      583.28      578.74      6.63 o 
   4   2  11      182.45      184.55      4.12 o 
   5   2  11       32.28       33.39      3.27 o 
  -4   3  11        6.98        7.44      2.41 o 
  -3   3  11       30.00       28.76      2.91 o 
  -2   3  11      128.02      125.46      4.58 o 
  -1   3  11      308.35      296.99      4.51 o 
   0   3  11        0.31        1.25      1.25 o 
   1   3  11      305.87      290.12      4.40 o 
   2   3  11       23.88       23.93      2.39 o 
   3   3  11      103.11      103.09      2.97 o 
   4   3  11      183.03      188.87      4.05 o 
   5   3  11       38.75       40.63      1.98 o 
   6   3  11       39.29       40.75      3.70 o 
  -4   4  11       33.36       34.73      3.28 o 
  -3   4  11       68.80       67.59      3.78 o 
  -2   4  11        0.41        0.35      1.65 o 
  -1   4  11        8.44        8.36      1.22 o 
   0   4  11      533.56      518.65      4.58 o 
   1   4  11       16.43       16.03      1.90 o 
   2   4  11       29.83       28.47      1.82 o 
   3   4  11       68.14       69.74      2.46 o 
   4   4  11      371.67      368.06      8.08 o 
   5   4  11      154.48      164.58      4.15 o 
   6   4  11       71.82       76.68      3.36 o 
  -4   5  11       79.35       86.86      3.31 o 
  -3   5  11        0.66        0.07      1.45 o 
  -2   5  11        4.01        5.26      1.42 o 
  -1   5  11      181.83      181.33      2.98 o 
   0   5  11      984.21      971.23      6.18 o 
   1   5  11        4.43        4.14      2.37 o 
   2   5  11       17.11       15.18      2.67 o 
   3   5  11      183.66      186.54      5.66 o 
   4   5  11      235.93      246.91      5.82 o 
   5   5  11      479.40      505.77     12.71 o 
   6   5  11        6.41        2.81      1.94 o 
  -4   6  11       34.90       37.04      2.54 o 
  -3   6  11        4.92        4.68      2.56 o 
  -2   6  11       32.06       31.56      3.04 o 
  -1   6  11        1.32        0.00      1.51 o 
   0   6  11      588.69      574.93     14.09 o 
   1   6  11     1363.98     1351.63     17.65 o 
   2   6  11       23.22       17.13      2.61 o 
   3   6  11       87.66       78.75      2.66 o 
   4   6  11       31.97       35.14      2.19 o 
   5   6  11        0.99        1.16      1.71 o 
   6   6  11       13.16        7.50      1.87 o 
  -4   7  11        1.10        0.55      2.98 o 
  -3   7  11       22.00       17.30      3.18 o 
  -2   7  11      140.64      130.68      5.15 o 
  -1   7  11        5.01        6.12      2.38 o 
   0   7  11      910.12      915.92      8.06 o 
   1   7  11      521.87      520.66      7.26 o 
   2   7  11        7.46        5.47      1.52 o 
   3   7  11       16.35       15.84      1.34 o 
   4   7  11        4.76        4.56      1.55 o 
   5   7  11      216.61      226.76      4.69 o 
   6   7  11       16.33       22.85      2.20 o 
  -3   8  11        2.21        3.01      2.62 o 
  -2   8  11       13.80       12.60      2.71 o 
  -1   8  11       60.82       56.58      3.68 o 
   0   8  11       15.71       15.49      1.85 o 
   1   8  11       26.18       31.92      1.65 o 
   2   8  11      179.46      160.76      3.70 o 
   3   8  11        0.00        0.31      1.13 o 
   4   8  11        4.93        5.29      1.56 o 
   5   8  11        2.52        4.25      1.86 o 
  -3   9  11        5.10        5.08      2.52 o 
  -2   9  11       51.78       55.41      3.98 o 
  -1   9  11        7.85        7.33      2.42 o 
   0   9  11        5.78        5.34      2.38 o 
   1   9  11       43.89       40.98      1.86 o 
   2   9  11        1.64        0.75      1.50 o 
   3   9  11       97.25       94.34      3.34 o 
   4   9  11       53.62       48.72      1.98 o 
   5   9  11        1.09        3.60      1.73 o 
  -3  10  11        0.81        2.06      3.08 o 
  -2  10  11       75.55       71.32      4.50 o 
  -1  10  11       66.82       62.09      4.03 o 
   0  10  11        5.26        3.52      1.71 o 
   1  10  11        2.07        2.40      1.31 o 
   2  10  11       86.04       82.16      3.01 o 
   3  10  11       11.70        8.30      1.72 o 
   4  10  11      284.01      266.10      4.03 o 
   5  10  11       64.24       56.96      4.05 o 
  -2  11  11       33.37       30.34      3.60 o 
  -1  11  11        2.79        0.00      2.72 o 
   0  11  11        1.18        0.52      1.63 o 
   1  11  11       10.70        8.81      2.55 o 
   2  11  11        0.03        0.63      1.63 o 
   3  11  11       67.52       67.02      2.88 o 
   4  11  11        0.43        1.95      2.20 o 
   5  11  11        0.69        0.00      2.67 o 
  -1  12  11        0.00        0.95      2.43 o 
   0  12  11        1.62        2.95      1.69 o 
   1  12  11       42.69       41.79      3.74 o 
   2  12  11       18.04       22.64      2.30 o 
   3  12  11       91.96      102.80      3.41 o 
   4  12  11       18.58       16.49      3.17 o 
  -1  13  11        0.61        1.43      2.95 o 
   0  13  11        0.07        1.83      2.61 o 
   1  13  11        0.06        0.58      2.29 o 
   2  13  11       26.69       23.28      3.44 o 
   3  13  11        7.35       10.65      2.93 o 
   1  14  11        2.88        5.99      2.34 o 
   2  14  11       16.11       17.68      3.51 o 
  -1  -5  12       28.11       38.10      3.58 o 
   0  -5  12        1.43        0.00      2.33 o 
   1  -5  12      269.52      287.30      8.18 o 
   2  -5  12        0.63        0.98      2.77 o 
  -2  -4  12        9.65       13.99      2.93 o 
  -1  -4  12        0.13        0.45      2.26 o 
   0  -4  12       24.93       15.58      2.76 o 
   1  -4  12       69.31       76.73      4.55 o 
   2  -4  12       29.39       32.99      3.62 o 
   3  -4  12       65.41       70.53      4.57 o 
  -3  -3  12       47.93       53.83      4.20 o 
  -2  -3  12        4.72        8.98      2.71 o 
  -1  -3  12        6.35        3.55      2.39 o 
   0  -3  12        0.13        2.20      2.40 o 
   1  -3  12       32.86       38.57      3.37 o 
   2  -3  12       12.13       13.03      1.91 o 
   3  -3  12        0.22        0.13      1.86 o 
  -3  -2  12       30.74       36.42      3.55 o 
  -2  -2  12       20.06       20.12      2.83 o 
  -1  -2  12        4.08        2.65      2.20 o 
   0  -2  12        3.74        9.42      2.49 o 
   1  -2  12       81.09       69.20      2.72 o 
   2  -2  12        7.87        8.48      1.78 o 
   3  -2  12        8.06        9.64      1.91 o 
   4  -2  12        9.15        8.63      2.89 o 
  -3  -1  12       10.37        5.83      2.40 o 
  -2  -1  12        9.28        9.06      2.39 o 
  -1  -1  12        0.34        2.51      2.18 o 
   0  -1  12       77.38       59.43      3.74 o 
   1  -1  12        0.27        0.24      1.43 o 
   2  -1  12        2.12        1.90      1.61 o 
   3  -1  12       24.59       27.44      2.31 o 
   4  -1  12       13.46       14.17      2.91 o 
  -3   0  12        1.14        1.87      2.35 o 
  -2   0  12        3.29        1.55      2.20 o 
  -1   0  12       40.05       28.52      2.88 o 
   0   0  12       19.02       36.71      2.06 o 
   1   0  12        1.40        0.08      1.35 o 
   2   0  12       27.08       29.49      2.17 o 
   3   0  12       93.46       90.87      3.26 o 
   4   0  12        2.18        2.74      1.86 o 
   5   0  12        3.04        5.03      2.38 o 
  -4   1  12        7.12       12.62      2.89 o 
  -3   1  12        4.68        4.39      2.29 o 
  -2   1  12       53.95       45.69      3.55 o 
  -1   1  12       10.30       16.25      1.68 o 
   0   1  12        1.04        0.16      1.32 o 
   1   1  12      314.05      275.54      4.70 o 
   2   1  12      117.13      105.09      3.19 o 
   3   1  12       27.91       26.99      2.22 o 
   4   1  12        2.48        3.00      1.75 o 
   5   1  12        0.38        0.66      2.31 o 
  -4   2  12       10.77       19.34      3.17 o 
  -3   2  12        0.92        1.77      2.00 o 
  -2   2  12       61.38       55.06      2.42 o 
  -1   2  12       75.63       72.94      2.63 o 
   0   2  12        0.03        0.40      1.34 o 
   1   2  12        4.50        5.60      1.49 o 
   2   2  12      247.92      247.52      4.52 o 
   3   2  12       27.38       25.87      2.07 o 
   4   2  12       22.29       22.63      2.49 o 
   5   2  12       35.29       30.82      2.39 o 
  -4   3  12        2.27        1.39      2.66 o 
  -3   3  12       23.26       24.67      2.67 o 
  -2   3  12       21.42       18.59      2.43 o 
  -1   3  12      579.14      576.63      7.84 o 
   0   3  12       57.79       53.85      2.30 o 
   1   3  12      122.03      121.26      3.15 o 
   2   3  12       12.83       17.22      1.79 o 
   3   3  12      131.75      136.67      3.50 o 
   4   3  12       14.39       11.10      1.72 o 
   5   3  12       12.60       17.32      3.24 o 
  -4   4  12       51.15       63.13      4.31 o 
  -3   4  12       48.58       47.12      3.54 o 
  -2   4  12      111.30      111.82      4.47 o 
  -1   4  12       14.04       14.96      1.41 o 
   0   4  12        8.49        8.16      1.16 o 
   1   4  12        0.78        0.92      1.27 o 
   2   4  12      402.82      407.41      5.41 o 
   3   4  12       14.65       17.15      2.80 o 
   4   4  12        0.24        0.00      2.48 o 
   5   4  12      668.61      705.32     12.12 o 
  -3   5  12       28.07       29.89      2.25 o 
  -2   5  12        3.13        2.53      1.43 o 
  -1   5  12        0.75        0.92      1.12 o 
   0   5  12       20.73       22.60      1.86 o 
   1   5  12        9.23       11.26      2.43 o 
   2   5  12      155.84      160.10      5.45 o 
   3   5  12       27.54       23.62      3.08 o 
   4   5  12       28.62       25.82      3.15 o 
   5   5  12      298.67      295.79      7.97 o 
  -3   6  12        6.83        9.50      2.82 o 
  -2   6  12        2.50        2.26      2.41 o 
  -1   6  12      185.95      190.45      4.13 o 
   0   6  12        6.77        8.84      1.69 o 
   1   6  12       37.48       36.12      3.29 o 
   2   6  12      187.89      175.26      5.70 o 
   3   6  12        0.25        0.00      2.34 o 
   4   6  12       20.29       19.65      3.10 o 
   5   6  12      147.33      159.97      4.19 o 
  -3   7  12        1.10        1.30      2.56 o 
  -2   7  12       13.94       17.19      3.01 o 
  -1   7  12       92.90       91.77      4.38 o 
   0   7  12      324.11      340.89      5.25 o 
   1   7  12      144.83      151.27      5.32 o 
   2   7  12      141.54      134.38      5.11 o 
   3   7  12      106.38      108.19      3.19 o 
   4   7  12       31.41       27.24      3.37 o 
   5   7  12      494.43      511.33      7.02 o 
  -3   8  12        0.36        0.00      2.56 o 
  -2   8  12        2.50        0.74      2.62 o 
  -1   8  12        0.20        1.86      2.49 o 
   0   8  12       70.42       69.62      2.80 o 
   1   8  12       26.41       26.73      1.99 o 
   2   8  12       43.30       46.44      2.48 o 
   3   8  12        8.91        9.26      1.68 o 
   4   8  12       11.10       11.83      1.74 o 
   5   8  12       64.96       71.18      3.13 o 
  -2   9  12       20.75       21.20      3.11 o 
  -1   9  12        5.96        5.37      2.64 o 
   0   9  12      343.64      361.10      7.50 o 
   1   9  12       68.95       70.67      2.32 o 
   2   9  12       67.54       71.89      2.90 o 
   3   9  12        0.00        0.51      1.45 o 
   4   9  12       43.53       49.83      2.62 o 
   5   9  12        1.18        1.21      1.77 o 
  -2  10  12        0.20        0.00      2.48 o 
  -1  10  12        0.43        0.61      2.68 o 
   0  10  12      369.00      380.84      8.36 o 
   1  10  12       77.28       84.99      2.56 o 
   2  10  12        0.74        1.29      1.63 o 
   3  10  12       91.99       80.13      3.05 o 
   4  10  12        0.04        0.00      1.31 o 
   5  10  12       36.48       31.74      3.57 o 
  -2  11  12      196.78      222.12      7.48 o 
  -1  11  12        1.00        1.55      2.47 o 
   0  11  12       15.47       19.66      3.07 o 
   1  11  12       76.87       74.88      4.16 o 
   2  11  12        1.75        1.71      1.73 o 
   3  11  12      228.64      232.11      4.87 o 
   4  11  12        0.51        0.33      1.71 o 
  -1  12  12       19.48       27.80      3.59 o 
   0  12  12       29.59       39.75      2.62 o 
   1  12  12        0.02        0.39      2.73 o 
   2  12  12        0.03        0.00      1.67 o 
   3  12  12       44.01       46.19      2.70 o 
   4  12  12        3.93        7.52      2.68 o 
   0  13  12       13.99       18.15      3.14 o 
   1  13  12        1.85        0.00      2.41 o 
   2  13  12        0.19        1.21      2.68 o 
   3  13  12       11.36       14.32      3.22 o 
   0  -4  13        5.54        8.97      3.02 o 
   1  -4  13       70.87      102.41      5.44 o 
  -1  -3  13       30.32       41.33      3.73 o 
   0  -3  13        1.02        3.42      2.44 o 
   1  -3  13       20.19       27.73      3.44 o 
   2  -3  13      112.17      133.17      3.97 o 
  -2  -2  13       21.71       36.29      3.72 o 
  -1  -2  13       73.28       70.66      4.39 o 
   0  -2  13        1.74        2.25      2.36 o 
   1  -2  13        8.31        6.19      2.58 o 
   2  -2  13       24.90       24.40      2.26 o 
   3  -2  13        6.02        3.84      1.98 o 
  -2  -1  13       20.08       20.96      2.95 o 
  -1  -1  13       21.77       21.76      2.92 o 
   0  -1  13        0.73        1.33      2.15 o 
   1  -1  13       42.16       33.92      2.21 o 
   2  -1  13        0.40        0.00      1.69 o 
   3  -1  13        3.10        5.10      1.80 o 
  -3   0  13       23.34       22.27      3.19 o 
  -2   0  13        0.84        0.29      2.32 o 
  -1   0  13        0.06        1.44      2.26 o 
   0   0  13        4.67        7.54      1.54 o 
   1   0  13       63.41       67.15      2.79 o 
   2   0  13        6.51        4.09      1.66 o 
   3   0  13        1.84        2.36      1.69 o 
   4   0  13        0.04        0.48      1.77 o 
  -3   1  13        3.49        0.00      2.19 o 
  -2   1  13        5.84        5.88      2.19 o 
  -1   1  13        2.11        0.50      2.16 o 
   0   1  13       30.60       25.71      2.01 o 
   1   1  13       30.74       29.05      2.16 o 
   2   1  13       90.75       84.36      3.12 o 
   3   1  13       21.93       22.47      3.36 o 
   4   1  13        3.35        4.14      1.84 o 
  -3   2  13       22.14       26.34      3.26 o 
  -2   2  13        0.23        0.00      1.96 o 
  -1   2  13       42.53       38.91      2.18 o 
   0   2  13       24.73       19.01      1.78 o 
   1   2  13       44.49       48.57      2.42 o 
   2   2  13       28.30       25.70      2.31 o 
   3   2  13      108.90      108.86      3.43 o 
   4   2  13        0.70        0.06      1.63 o 
  -3   3  13        6.43        6.08      2.23 o 
  -2   3  13       34.23       26.03      2.77 o 
  -1   3  13        7.07        5.54      1.46 o 
   0   3  13       61.14       63.13      2.57 o 
   1   3  13       11.67       12.72      1.74 o 
   2   3  13      274.01      255.06      4.69 o 
   3   3  13       10.50       10.31      1.70 o 
   4   3  13        0.47        0.00      2.64 o 
   5   3  13      114.94      128.85      6.00 o 
  -3   4  13        3.64        5.30      2.24 o 
  -2   4  13       20.88       19.04      2.55 o 
  -1   4  13        9.08        9.42      1.33 o 
   0   4  13       74.13       70.74      2.63 o 
   1   4  13        6.46        7.02      1.54 o 
   2   4  13       87.28       87.64      4.49 o 
   3   4  13       53.82       55.71      4.06 o 
   4   4  13        0.48        2.32      2.51 o 
   5   4  13        3.39        8.47      2.87 o 
  -3   5  13       14.60       14.83      1.96 o 
  -2   5  13       40.96       40.91      3.72 o 
  -1   5  13        0.03        1.36      1.52 o 
   0   5  13      328.56      327.14      7.60 o 
   1   5  13        0.96        0.71      2.28 o 
   2   5  13       41.87       41.69      3.50 o 
   3   5  13       19.97       15.41      2.95 o 
   4   5  13       18.13       21.44      3.19 o 
   5   5  13       64.07       78.62      4.90 o 
  -3   6  13        1.17        0.68      2.75 o 
  -2   6  13       14.02       21.18      3.19 o 
  -1   6  13       29.67       31.72      2.28 o 
   0   6  13      369.31      380.81      5.61 o 
   1   6  13       42.31       45.49      3.62 o 
   2   6  13       19.09       19.48      3.02 o 
   3   6  13        1.63        1.20      2.44 o 
   4   6  13       43.49       43.50      3.88 o 
   5   6  13        1.78        1.83      2.84 o 
  -2   7  13       45.52       51.76      4.07 o 
  -1   7  13       19.75       17.53      3.01 o 
   0   7  13       68.69       65.66      2.78 o 
   1   7  13       44.61       45.79      3.66 o 
   2   7  13        7.15        5.50      2.43 o 
   3   7  13        2.67        2.71      2.45 o 
   4   7  13       11.11        4.37      2.99 o 
   5   7  13       62.00       60.53      4.38 o 
  -2   8  13       49.02       50.27      4.03 o 
  -1   8  13       49.27       48.01      3.73 o 
   0   8  13        0.02        0.00      1.68 o 
   1   8  13      172.82      187.33      6.18 o 
   2   8  13       28.55       30.13      3.22 o 
   3   8  13       42.49       36.11      2.33 o 
   4   8  13        6.30        7.75      2.62 o 
  -2   9  13       15.24       12.36      3.05 o 
  -1   9  13       42.97       43.41      3.81 o 
   0   9  13      111.02      109.65      3.56 o 
   1   9  13      176.07      190.95      6.43 o 
   2   9  13      158.48      151.46      3.99 o 
   3   9  13        0.35        0.50      1.63 o 
   4   9  13        1.25        0.00      2.27 o 
  -1  10  13        7.67        6.14      2.88 o 
   0  10  13      115.65      131.32      5.52 o 
   1  10  13        1.54        1.44      1.79 o 
   2  10  13        4.39        4.78      1.76 o 
   3  10  13        0.55        0.00      1.67 o 
   4  10  13       31.72       30.47      2.41 o 
  -1  11  13       22.23       18.27      3.46 o 
   0  11  13       45.06       46.94      4.17 o 
   1  11  13      300.21      320.71      4.73 o 
   2  11  13        3.65        3.86      1.74 o 
   3  11  13       21.23       23.00      2.25 o 
   0  12  13        6.27        7.56      3.20 o 
   1  12  13       28.26       29.51      3.91 o 
   2  12  13        3.76        4.53      1.86 o 
   3  12  13        1.67        2.72      1.82 o 
   0  -2  14        2.32        5.77      2.61 o 
   1  -2  14       60.68       66.01      4.34 o 
  -1  -1  14       52.39       68.64      4.39 o 
   0  -1  14       13.30       12.51      2.64 o 
   1  -1  14       15.97       13.74      2.83 o 
   2  -1  14       12.27       10.36      2.00 o 
  -1   0  14        4.77       10.01      2.45 o 
   0   0  14       23.43       17.23      2.91 o 
   1   0  14        5.65        3.39      1.60 o 
   2   0  14       22.49       20.07      2.15 o 
   3   0  14        4.63        8.07      1.97 o 
  -2   1  14        7.21        6.94      2.59 o 
  -1   1  14        7.21        7.62      2.55 o 
   0   1  14        3.26        5.26      1.65 o 
   1   1  14        3.47        2.97      1.58 o 
   2   1  14       25.34       24.97      2.23 o 
   3   1  14        0.86        2.14      1.64 o 
  -2   2  14       23.97       20.75      3.05 o 
  -1   2  14       17.77       19.98      1.93 o 
   0   2  14       16.89       20.80      1.94 o 
   1   2  14       31.36       29.85      2.21 o 
   2   2  14       77.83       75.58      3.62 o 
   3   2  14        7.57        6.12      1.75 o 
   4   2  14       14.14       16.37      2.02 o 
  -2   3  14        0.01        0.98      1.96 o 
  -1   3  14       55.88       69.28      2.82 o 
   0   3  14        0.00        0.89      1.52 o 
   1   3  14       12.07       13.44      1.83 o 
   2   3  14        0.11        0.96      1.46 o 
   3   3  14       45.33       44.29      3.98 o 
   4   3  14        7.28        9.92      3.14 o 
  -2   4  14       16.69       13.54      2.02 o 
  -1   4  14       18.87       17.76      1.53 o 
   0   4  14       12.14       15.98      2.90 o 
   1   4  14        4.01        4.33      2.53 o 
   2   4  14        0.03        0.00      2.68 o 
   3   4  14        0.01        0.24      2.64 o 
   4   4  14       53.09       56.50      4.30 o 
  -2   5  14        0.22        2.95      2.74 o 
  -1   5  14       10.59       11.41      1.84 o 
   0   5  14       21.22       27.60      3.18 o 
   1   5  14       37.90       37.60      3.46 o 
   2   5  14       28.43       28.74      3.45 o 
   3   5  14        5.03        4.63      2.68 o 
   4   5  14       15.54       15.42      3.25 o 
  -2   6  14        4.94        5.86      2.76 o 
  -1   6  14       74.87       73.38      3.10 o 
   0   6  14        2.24        1.39      2.44 o 
   1   6  14        4.05        3.85      2.63 o 
   2   6  14        0.57        0.15      2.49 o 
   3   6  14        0.35        0.23      2.45 o 
   4   6  14        7.06        9.60      3.09 o 
  -2   7  14        3.06        4.40      2.74 o 
  -1   7  14       25.81       26.04      3.13 o 
   0   7  14       60.42       67.38      4.33 o 
   1   7  14        0.19        1.47      2.57 o 
   2   7  14       38.39       42.67      3.76 o 
   3   7  14        1.17        2.52      2.58 o 
   4   7  14       19.09       25.98      3.63 o 
  -1   8  14        6.30        5.96      2.78 o 
   0   8  14       79.56       86.70      3.68 o 
   1   8  14       11.92       10.54      2.70 o 
   2   8  14       12.73       15.12      2.99 o 
   3   8  14       15.04       18.60      3.08 o 
   4   8  14       13.72       15.99      2.98 o 
  -1   9  14       11.18       12.41      2.82 o 
   0   9  14       80.48       79.16      3.29 o 
   1   9  14       35.65       35.26      3.64 o 
   2   9  14        7.58        4.47      2.45 o 
   3   9  14       78.63       81.61      4.71 o 
   0  10  14      786.41      862.33     13.03 o 
   1  10  14        2.51        4.58      3.13 o 
   2  10  14       10.54        9.95      2.77 o 
   3  10  14        1.21        2.10      1.83 o 
   1  11  14        5.37       14.78      3.24 o 
   2  11  14        0.51        1.26      1.93 o 
   0   1  15        0.65        0.00      2.19 o 
   1   1  15        6.25        8.08      1.88 o 
   2   1  15      104.79      123.01      3.94 o 
  -1   2  15       56.40       65.31      4.19 o 
   0   2  15        5.09        6.52      1.79 o 
   1   2  15        0.20        2.14      1.73 o 
   2   2  15        4.72        1.16      1.75 o 
  -1   3  15       54.41       62.17      2.82 o 
   0   3  15      240.03      282.42      5.29 o 
   1   3  15        2.17        1.28      1.51 o 
   2   3  15        5.30        5.29      2.55 o 
   3   3  15        0.05        0.00      2.79 o 
  -1   4  15       25.42       29.81      3.51 o 
   0   4  15        5.68        7.58      2.72 o 
   1   4  15        1.96        4.45      2.73 o 
   2   4  15        2.30        3.53      2.61 o 
   3   4  15        0.46        1.91      2.87 o 
  -1   5  15       59.66       60.76      4.28 o 
   0   5  15       39.45       46.78      3.88 o 
   1   5  15        8.93        8.61      3.06 o 
   2   5  15       47.68       52.05      4.24 o 
   3   5  15        7.72        8.81      3.06 o 
  -1   6  15        5.59        7.68      3.02 o 
   0   6  15        2.02        1.22      2.41 o 
   1   6  15        0.10        0.42      2.53 o 
   2   6  15       23.37       20.40      3.20 o 
   3   6  15        6.78        3.64      2.61 o 
  -1   7  15        1.12        0.00      2.44 o 
   0   7  15       18.44       16.15      3.22 o 
   1   7  15        7.68       10.71      2.97 o 
   2   7  15        1.47        1.35      2.65 o 
   3   7  15       18.41       15.28      2.97 o 
   0   8  15       13.51       12.30      2.87 o 
   1   8  15       27.54       27.48      3.56 o 
   2   8  15        9.32        9.78      2.82 o 
   3   8  15       52.47       59.26      4.42 o 
   1   9  15      179.86      186.46      6.95 o 
   2   9  15        0.18        0.00      2.44 o 
                                                 
